# Supplementary material for: Assessment of Lactococcus Cremoris preparations for the pre- and post-milking teat disinfection
Source: BMC Vet Res. 2024 Sep 28;20:432. doi: 10.1186/s12917-024-04290-7 (PMC11438278; doi:10.1186/s12917-024-04290-7)
Supplement: Supplementary file 1 — Supplementary Material 1. [file 12917_2024_4290_MOESM1_ESM.xlsx]

## Sheet: Data Sheet A
A. All identifed Proteins with Lactococcus spp. database
Checked	Protein FDR Confidence: Combined	Master	Accession	Description	Exp. q-value: Combined	Sum PEP Score	Coverage [%]	# Peptides	# PSMs	# Unique Peptides	# AAs	MW [kDa]	calc. pI	Score Sequest HT: Sequest HT	# Peptides (by Search Engine): Sequest HT	# Protein Groups
FALSE	High	Master Protein	A0A252CC99	1,4-dihydroxy-2-naphthoyl-CoA synthase OS=Lactococcus petauri OX=1940789 GN=menB PE=3 SV=1	0	1.725	3	1	2	1	280	30.8	5.43	3.7	1	1
FALSE	High	Master Protein	T2F2V0	10 kDa chaperonin OS=Lactococcus lactis subsp. cremoris KW2 OX=1295826 GN=groS PE=3 SV=1	0	31.704	49	3	14	3	94	10.2	4.88	33.7	3	1
FALSE	High	Master Protein	A0A0M2ZTK3	1-deoxy-D-xylulose-5-phosphate synthase, dxs OS=Lactococcus lactis subsp. cremoris OX=1359 GN=VN96_0626 PE=4 SV=1	0	33.679	29	9	13	7	326	35.2	4.93	20.35	9	1
FALSE	High	Master Protein	A0A166VL71	2,3-bisphosphoglycerate-dependent phosphoglycerate mutase OS=Lactococcus lactis subsp. cremoris OX=1359 GN=gpmA PE=3 SV=1	0	12.008	13	2	5	2	233	26.3	5.19	11.71	2	1
FALSE	High	Master Protein	A0A2A5SAV2	23S rRNA (Uracil(1939)-C(5))-methyltransferase RlmD OS=Lactococcus lactis subsp. hordniae OX=203404 GN=rlmD PE=3 SV=1	0	8.736	7	3	3	3	513	58.9	9.03	5.09	3	1
FALSE	High	Master Protein	A0A0V8BJ64	2-dehydropantoate 2-reductase OS=Lactococcus lactis subsp. lactis OX=1360 GN=KF134_1629 PE=3 SV=1	0	5.49	4	1	1	1	312	34.5	6.47	2.73	1	1
FALSE	High	Master Protein	A0A1E7G2P6	2-succinyl-5-enolpyruvyl-6-hydroxy-3-cyclohexene-1-carboxylate synthase OS=Lactococcus lactis subsp. cremoris IBB477 OX=1449093 GN=menD PE=3 SV=1	0	7.678	5	2	3	2	554	62	6.2	5.74	2	1
FALSE	High	Master Protein	A0A2A5SV84	30S ribosomal protein S1 OS=Lactococcus cremoris subsp. tructae OX=542833 GN=RU92_GL001331 PE=4 SV=1	0	75.138	30	14	38	14	408	44.7	5.08	90.64	14	1
FALSE	High	Master Protein	A0A2A5SKI6	30S ribosomal protein S10 OS=Lactococcus lactis subsp. hordniae OX=203404 GN=rpsJ PE=3 SV=1	0	12.278	39	4	6	4	102	11.7	9.6	9.58	4	1
FALSE	High	Master Protein	G6FBU5	30S ribosomal protein S11 OS=Lactococcus lactis subsp. lactis CNCM I-1631 OX=1042402 GN=rpsK PE=3 SV=1	0	12.758	18	2	4	2	127	13.3	11.53	4.43	2	1
FALSE	High	Master Protein	A0A5D4G1N0	30S ribosomal protein S12 OS=Lactococcus lactis subsp. lactis bv. diacetylactis OX=44688 GN=rpsL PE=3 SV=1	0	15.716	28	4	13	4	137	15.1	11.75	21.6	4	1
FALSE	High	Master Protein	Q02W49	30S ribosomal protein S13 OS=Lactococcus lactis subsp. cremoris (strain SK11) OX=272622 GN=rpsM PE=3 SV=1	0	22.552	35	5	19	5	121	13.5	10.64	36.52	5	1
FALSE	High	Master Protein	A0A5C8JL44	30S ribosomal protein S14 type Z OS=Lactococcus sp. dk310 OX=2603289 GN=rpsZ PE=3 SV=1	0	2.795	13	1	10	1	61	7.1	10.4	17.03	1	1
FALSE	High	Master Protein	A0A514ZBA6	30S ribosomal protein S15 OS=Lactococcus sp. KACC 19320 OX=2592653 GN=rpsO PE=3 SV=1	0.002	1.141	8	1	1	1	89	10.5	9.99	0	1	1
FALSE	High	Master Protein	Q02Y12	30S ribosomal protein S16 OS=Lactococcus lactis subsp. cremoris (strain SK11) OX=272622 GN=rpsP PE=3 SV=1	0	9.684	26	2	8	2	90	10.3	10.18	17.23	2	1
FALSE	High	Master Protein	A0A514Z6B3	30S ribosomal protein S17 OS=Lactococcus sp. KACC 19320 OX=2592653 GN=rpsQ PE=3 SV=1	0	4.978	21	2	6	2	86	10.1	9.82	12.12	2	1
FALSE	High	Master Protein	D2BNE6	30S ribosomal protein S18 OS=Lactococcus lactis subsp. lactis (strain KF147) OX=684738 GN=rpsR PE=3 SV=1	0	15.114	42	4	6	4	81	9.4	11.24	13.29	4	1
FALSE	High	Master Protein	T0UZ56	30S ribosomal protein S19 OS=Lactococcus lactis subsp. cremoris TIFN1 OX=1234871 GN=rpsS PE=3 SV=1	0	6.661	18	2	7	2	92	10.6	10.18	9.56	2	1
FALSE	High	Master Protein	A0A6B3SC37	30S ribosomal protein S2 OS=Lactococcus lactis OX=1358 GN=rpsB PE=3 SV=1	0	28.369	25	5	14	4	255	28.5	5.25	32.99	5	1
FALSE	High	Master Protein	A0A0M2ZR83	30S ribosomal protein S20 OS=Lactococcus lactis subsp. cremoris OX=1359 GN=rpsT PE=3 SV=1	0	7.161	25	2	3	2	77	8.4	10.45	6.33	2	1
FALSE	High	Master Protein	A0A514Z7C2	30S ribosomal protein S21 OS=Lactococcus sp. KACC 19320 OX=2592653 GN=rpsU PE=3 SV=1	0	3.093	14	1	4	1	58	7	11.08	9.3	1	1
FALSE	High	Master Protein	S6FUR7	30S ribosomal protein S3 OS=Lactococcus lactis subsp. lactis A12 OX=1137134 GN=rpsC PE=3 SV=1	0	27.083	22	4	31	4	208	23.1	9.45	90.3	4	1
FALSE	High	Master Protein	A0A1V0PJF1	30S ribosomal protein S4 OS=Lactococcus lactis subsp. cremoris OX=1359 GN=rpsD PE=3 SV=1	0	29.574	37	9	21	9	203	23.2	10.02	40.43	9	1
FALSE	High	Master Protein	Q02W42	30S ribosomal protein S5 OS=Lactococcus lactis subsp. cremoris (strain SK11) OX=272622 GN=rpsE PE=3 SV=1	0	30.554	48	7	22	7	168	17.5	10.2	43.82	7	1
FALSE	High	Master Protein	A0A2A5SRC0	30S ribosomal protein S6 OS=Lactococcus cremoris subsp. tructae OX=542833 GN=rpsF PE=3 SV=1	0	12.301	30	3	15	3	107	12.5	4.93	47.86	3	1
FALSE	High	Master Protein	A0A2A5SQ33	30S ribosomal protein S7 OS=Lactococcus cremoris subsp. tructae OX=542833 GN=rpsG PE=3 SV=1	0	8.194	17	2	2	2	155	17.6	10.35	3.1	2	1
FALSE	High	Master Protein	A0A514Z607	30S ribosomal protein S8 OS=Lactococcus sp. KACC 19320 OX=2592653 GN=rpsH PE=3 SV=1	0	17.292	29	3	8	3	132	14.7	9.66	15.77	3	1
FALSE	High	Master Protein	A0A166UUD2	30S ribosomal protein S9 OS=Lactococcus lactis subsp. cremoris OX=1359 GN=rpsI PE=3 SV=1	0	13.501	43	3	5	3	130	14.1	11.31	12.76	3	1
FALSE	High	Master Protein	A0A252CCF4	33 kDa chaperonin OS=Lactococcus petauri OX=1940789 GN=hslO PE=3 SV=1	0	5.131	4	1	1	1	294	31.8	4.73	3.29	1	1
FALSE	High	Master Protein	G8P2G0	3-dmu-9_3-mt domain-containing protein OS=Lactococcus lactis subsp. cremoris A76 OX=1104322 GN=llh_6150 PE=4 SV=1	0	5.654	11	1	1	1	149	16.6	4.82	2.45	1	1
FALSE	High	Master Protein	A0A0M2ZTA1	3-hydroxy-3-methylglutaryl coenzyme A reductase OS=Lactococcus lactis subsp. cremoris OX=1359 GN=VN96_0647 PE=3 SV=1	0	2.896	2	1	1	1	403	43.9	5.53	2.14	1	1
FALSE	High	Master Protein	A2RM26	3-hydroxyacyl-[acyl-carrier-protein] dehydratase FabZ OS=Lactococcus lactis subsp. cremoris (strain MG1363) OX=416870 GN=fabZ PE=3 SV=1	0	5.638	9	1	2	1	144	15.9	6.8	4.35	1	1
FALSE	High	Master Protein	G8P653	3-oxoacyl-[acyl-carrier-protein] reductase OS=Lactococcus lactis subsp. cremoris A76 OX=1104322 GN=llh_8940 PE=3 SV=1	0	22.619	23	4	8	4	243	25.6	8.28	19.34	4	1
FALSE	High	Master Protein	A0A166V795	3-oxoacyl-[acyl-carrier-protein] synthase 2 OS=Lactococcus lactis subsp. cremoris OX=1359 GN=P7266_0655 PE=3 SV=1	0	25.586	10	3	5	3	407	42.5	5.27	11.67	3	1
FALSE	High	Master Protein	A0A084AD52	3-phosphoshikimate 1-carboxyvinyltransferase OS=Lactococcus lactis subsp. cremoris GE214 OX=1415168 GN=aroA PE=3 SV=1	0	3.768	3	1	1	1	430	45.9	5.14	2.36	1	1
FALSE	High	Master Protein	A0A0M2ZXX9	5,6-dimethylbenzimidazole synthase, bluB OS=Lactococcus lactis subsp. cremoris OX=1359 GN=VN96_0758 PE=4 SV=1	0	4.278	5	1	1	1	212	24.2	4.98	2.6	1	1
FALSE	High	Master Protein	A0A0M2ZPA6	50S ribosomal protein L1 OS=Lactococcus lactis subsp. cremoris OX=1359 GN=rplA PE=3 SV=1	0	53.026	37	7	27	7	229	23.9	9.44	42.84	7	1
FALSE	High	Master Protein	A2RKI8	50S ribosomal protein L10 OS=Lactococcus lactis subsp. cremoris (strain MG1363) OX=416870 GN=rplJ PE=3 SV=1	0	55.316	35	7	45	7	171	18.1	5.05	118.75	7	1
FALSE	High	Master Protein	A2RP62	50S ribosomal protein L13 OS=Lactococcus lactis subsp. cremoris (strain MG1363) OX=416870 GN=rplM PE=1 SV=1	0	15.836	20	3	14	1	148	16.2	9.82	20.93	3	1
FALSE	High	Master Protein	A0A1E7G0U1	50S ribosomal protein L14 OS=Lactococcus lactis subsp. cremoris IBB477 OX=1449093 GN=rplN PE=3 SV=1	0	23.169	39	6	13	2	122	12.9	10.11	18.99	6	1
FALSE	High	Master Protein	A0A352NCS2	50S ribosomal protein L14 OS=Lactococcus sp. OX=44273 GN=rplN PE=3 SV=1	0	24.048	30	5	15	1	122	12.9	10.11	24.36	5	1
FALSE	High	Master Protein	A0A6H2L0I0	50S ribosomal protein L15 OS=Lactococcus lactis subsp. cremoris OX=1359 GN=rplO PE=3 SV=1	0	20.326	35	4	19	4	147	15.4	10.32	30.99	4	1
FALSE	High	Master Protein	A2RNP8	50S ribosomal protein L16 OS=Lactococcus lactis subsp. cremoris (strain MG1363) OX=416870 GN=rplP PE=1 SV=1	0	11.323	20	2	8	2	137	15.3	10.9	22.63	2	1
FALSE	High	Master Protein	A0A386PX11	50S ribosomal protein L17 OS=Lactococcus lactis OX=1358 GN=rplQ PE=3 SV=1	0	5.197	12	1	1	1	126	14.2	9.92	2.48	1	1
FALSE	High	Master Protein	A2RNN7	50S ribosomal protein L18 OS=Lactococcus lactis subsp. cremoris (strain MG1363) OX=416870 GN=rplR PE=1 SV=1	0	12.625	31	4	12	4	115	12.4	10.11	27.55	4	1
FALSE	High	Master Protein	A0A0A7T5A4	50S ribosomal protein L19 OS=Lactococcus lactis subsp. lactis OX=1360 GN=rplS PE=3 SV=1	0	23.568	36	4	11	4	114	13.1	11.06	22.12	4	1
FALSE	High	Master Protein	A0A084AE31	50S ribosomal protein L2 OS=Lactococcus lactis subsp. cremoris GE214 OX=1415168 GN=rplB PE=3 SV=1	0	62.667	36	8	38	8	276	29.6	10.76	90.78	8	1
FALSE	High	Master Protein	A0A1E7G5R5	50S ribosomal protein L20 OS=Lactococcus lactis subsp. cremoris IBB477 OX=1449093 GN=rplT PE=3 SV=1	0	5.338	13	2	10	2	119	13.7	10.84	21.68	2	1
FALSE	High	Master Protein	A0A0V8DLZ4	50S ribosomal protein L21 OS=Lactococcus lactis subsp. lactis OX=1360 GN=rplU PE=3 SV=1	0	18.564	27	2	9	2	104	11.4	9.67	24.58	2	1
FALSE	High	Master Protein	A0A4Q7DQM8	50S ribosomal protein L22 OS=Lactococcus sp. S-13 OX=2507158 GN=rplV PE=3 SV=1	0	18.1	30	3	10	3	115	12.5	10.43	21.14	3	1
FALSE	High	Master Protein	A2RNQ3	50S ribosomal protein L23 OS=Lactococcus lactis subsp. cremoris (strain MG1363) OX=416870 GN=rplW PE=1 SV=1	0	11.58	37	4	8	4	97	10.8	9.31	13.32	4	1
FALSE	High	Master Protein	H5T1V2	50S ribosomal protein L24 OS=Lactococcus lactis subsp. lactis IO-1 OX=1046624 GN=rplX PE=3 SV=1	0	6.984	10	1	7	1	101	10.9	9.85	10.34	1	1
FALSE	High	Master Protein	A0A2A5RK07	50S ribosomal protein L27 OS=Lactococcus fujiensis JCM 16395 OX=1291764 GN=rpmA PE=3 SV=1	0	9.576	26	2	12	2	94	10	10.23	33.55	2	1
FALSE	High	Master Protein	A0A4Q7DSV0	50S ribosomal protein L28 OS=Lactococcus sp. S-13 OX=2507158 GN=rpmB PE=3 SV=1	0	4.854	27	2	4	2	64	7.2	10.36	8.05	2	1
FALSE	High	Master Protein	A0A0A7T2H8	50S ribosomal protein L29 OS=Lactococcus lactis subsp. lactis OX=1360 GN=rpmC PE=3 SV=1	0	5.719	26	2	5	2	69	7.9	9.41	7.02	2	1
FALSE	High	Master Protein	A0A6H2L0J9	50S ribosomal protein L3 OS=Lactococcus lactis subsp. cremoris OX=1359 GN=rplC PE=3 SV=1	0	15.256	9	1	22	1	207	21.9	10.26	64.57	1	1
FALSE	High	Master Protein	T0VV14	50S ribosomal protein L31 type B OS=Lactococcus lactis subsp. cremoris TIFN7 OX=1234877 GN=rpmE2 PE=3 SV=1	0	17.352	60	4	27	4	81	9.3	9.28	43.13	4	1
FALSE	High	Master Protein	O34101	50S ribosomal protein L32 OS=Lactococcus lactis subsp. cremoris OX=1359 GN=rpmF PE=3 SV=3	0	8.447	28	1	5	1	58	6.8	10.58	12.04	1	1
FALSE	High	Master Protein	A0A6D1TIA9	50S ribosomal protein L36 OS=Lactococcus lactis subsp. cremoris OX=1359 GN=rpmJ PE=3 SV=1	0	2.525	26	1	1	1	38	4.4	10.61	0	1	1
FALSE	High	Master Protein	A0A6H2L0Q4	50S ribosomal protein L4 OS=Lactococcus lactis subsp. cremoris OX=1359 GN=rplD PE=3 SV=1	0	23.168	24	4	13	4	208	22.3	9.76	36.85	4	1
FALSE	High	Master Protein	T0T992	50S ribosomal protein L5 OS=Lactococcus lactis subsp. cremoris TIFN6 OX=1234876 GN=rplE PE=3 SV=1	0	48.872	40	6	24	1	180	20	9.23	47.89	6	1
FALSE	High	Master Protein	T2F859	50S ribosomal protein L6 OS=Lactococcus lactis subsp. cremoris KW2 OX=1295826 GN=rplF PE=3 SV=1	0	26.667	24	3	10	3	178	19.3	9.7	24.18	3	1
FALSE	High	Master Protein	T0VA67	50S ribosomal protein L7/L12 OS=Lactococcus lactis subsp. cremoris TIFN3 OX=1234873 GN=rplL PE=3 SV=1	0	56.607	66	9	41	9	121	12.4	4.53	111.82	9	1
FALSE	High	Master Protein	A0A0M2ZVY2	50S ribosomal protein L9 OS=Lactococcus lactis subsp. cremoris OX=1359 GN=rplI PE=3 SV=1	0	7.542	22	3	4	3	150	16.3	9.66	2.48	3	1
FALSE	High	Master Protein	T0UYS4	50S ribosomal subunit assembly factor BipA OS=Lactococcus lactis subsp. cremoris TIFN1 OX=1234871 GN=bipA PE=3 SV=1	0	54.801	19	10	19	10	613	68.2	5.03	40.51	10	1
FALSE	High	Master Protein	A0A0B8QW83	5'-methylthioadenosine/S-adenosylhomocysteine nucleosidase OS=Lactococcus lactis subsp. lactis OX=1360 GN=ATCC19435_2562 PE=4 SV=1	0	7.803	10	2	2	2	226	24.3	5.08	3.76	2	1
FALSE	High	Master Protein	A0A1E7G3A7	6,7-dimethyl-8-ribityllumazine synthase OS=Lactococcus lactis subsp. cremoris IBB477 OX=1449093 GN=ribH PE=3 SV=1	0	8.996	16	2	2	2	154	16.5	5.49	5.12	2	1
FALSE	High	Master Protein	A0A084ACE2	60 kDa chaperonin OS=Lactococcus lactis subsp. cremoris GE214 OX=1415168 GN=groL PE=3 SV=1	0	144.763	49	21	123	5	542	57.1	4.92	205.98	21	1
FALSE	High	Master Protein	A0A2A9IR54	6-phosphogluconate dehydrogenase, decarboxylating OS=Lactococcus lactis OX=1358 GN=gndA PE=3 SV=1	0	39.567	19	7	14	7	472	52.4	5.11	25.86	7	1
FALSE	High	Master Protein	T2F9F5	6-phosphogluconolactonase OS=Lactococcus lactis subsp. cremoris KW2 OX=1295826 GN=kw2_2213 PE=3 SV=1	0	12.409	14	4	7	4	341	37.2	6.4	13.8	4	1
FALSE	High	Master Protein	A0A8B3FIS7	ABC transporter ATP-binding protein OS=Lactococcus lactis subsp. lactis bv. diacetylactis OX=44688 GN=D8K17_006265 PE=4 SV=1	0	28.586	15	5	5	5	506	55.5	5.9	11.44	5	1
FALSE	High	Master Protein	A0A224XAY6	ABC transporter domain-containing protein OS=Lactococcus reticulitermitis OX=2025039 GN=RsY01_403 PE=4 SV=1	0	5.239	2	1	1	1	664	72.5	9.25	2.39	1	1
FALSE	High	Master Protein	T2F7H4	ABC transporter permease protein OS=Lactococcus lactis subsp. cremoris KW2 OX=1295826 GN=kw2_1726 PE=3 SV=1	0	4.793	2	1	1	1	669	75.1	9.47	1.97	1	1
FALSE	High	Master Protein	A0A2A9IBU8	ABC-F family ATPase OS=Lactococcus lactis OX=1358 GN=BW151_00300 PE=4 SV=1	0	21.516	7	3	5	3	545	61.4	4.84	12.61	3	1
FALSE	High	Master Protein	A0A084A8U3	ABC-type oligopeptide transport system, periplasmic component OS=Lactococcus lactis subsp. cremoris GE214 OX=1415168 GN=U725_02164 PE=3 SV=1	0	9.754	5	2	4	2	549	59.9	8.69	9.71	2	1
FALSE	High	Master Protein	A0A1V0PHT9	ABC-type spermidine/putrescine transport system ATPase component OS=Lactococcus lactis subsp. cremoris OX=1359 GN=LLJM1_1252 PE=4 SV=1	0	7.108	7	2	2	2	426	48.3	4.63	1.93	2	1
FALSE	High	Master Protein	A0A084A811	ABC-type transport system for cytochrome bd biosynthesis, ATPase and permease component OS=Lactococcus lactis subsp. cremoris GE214 OX=1415168 GN=U725_02322 PE=4 SV=1	0	5.661	5	2	3	2	573	64.4	6.92	4.56	2	1
FALSE	High	Master Protein	A0A0H1RK13	Acetate kinase OS=Lactococcus lactis subsp. lactis OX=1360 GN=ackA PE=3 SV=1	0	21.229	21	7	8	7	395	43.1	5.22	8.15	7	1
FALSE	High	Master Protein	A0A552XCH1	Acetolactate synthase AlsS OS=Lactococcus lactis OX=1358 GN=alsS PE=3 SV=1	0	36.201	21	8	9	8	554	60.7	5.11	18.27	8	1
FALSE	High	Master Protein	A0A0V8EJR4	Acetyl-CoA carboxytransferase OS=Lactococcus lactis subsp. lactis OX=1360 GN=N42_1976 PE=4 SV=1	0	12.459	14	3	4	3	264	29	4.88	10.24	3	1
FALSE	High	Master Protein	A0A0M2ZWZ1	Acid sugar phosphatase OS=Lactococcus lactis subsp. cremoris OX=1359 GN=VN96_1082 PE=3 SV=1	0	29.285	21	4	6	4	257	28.2	5.15	16.71	4	1
FALSE	High	Master Protein	A0A0V8E9E2	Acyl carrier protein OS=Lactococcus lactis subsp. lactis OX=1360 GN=acpP PE=3 SV=1	0	7.139	18	2	2	2	73	8.4	3.95	6.38	2	1
FALSE	High	Master Protein	S6FR56	Acyl-ACP thioesterase OS=Lactococcus lactis subsp. lactis A12 OX=1137134 GN=llmg_1415 PE=3 SV=1	0	4.727	5	1	1	1	242	28.7	5.8	2.87	1	1
FALSE	High	Master Protein	T0US17	Adenosine deaminase OS=Lactococcus lactis subsp. cremoris TIFN7 OX=1234877 GN=add PE=3 SV=1	0	4.116	3	1	1	1	365	41.3	5.52	2.46	1	1
FALSE	High	Master Protein	A0A166KBT9	Adenylate kinase OS=Lactococcus lactis subsp. cremoris OX=1359 GN=adk PE=3 SV=1	0	45.471	40	9	15	9	215	23.7	5.25	33.17	9	1
FALSE	High	Master Protein	A0A2Z3KEV7	Adenylosuccinate lyase OS=Lactococcus lactis subsp. lactis OX=1360 GN=LL14B4_08610 PE=3 SV=1	0	2.204	2	1	1	1	431	49.7	5.5	0	1	1
FALSE	High	Master Protein	A2RN80	Adenylosuccinate synthetase OS=Lactococcus lactis subsp. cremoris (strain MG1363) OX=416870 GN=purA PE=3 SV=1	0	18.316	12	4	5	4	430	47.3	5.67	12.8	4	1
FALSE	High	Master Protein	T2F7E4	Alanine--tRNA ligase OS=Lactococcus lactis subsp. cremoris KW2 OX=1295826 GN=alaS PE=3 SV=1	0	53.928	14	11	16	6	872	96.2	5.15	28.52	11	1
FALSE	High	Master Protein	A0A1E7G0Z9	Aldehyde-alcohol dehydrogenase OS=Lactococcus lactis subsp. cremoris IBB477 OX=1449093 GN=AJ89_12590 PE=3 SV=1	0	63.916	19	13	23	9	903	98	6.11	47.25	13	1
FALSE	High	Master Protein	A2RLZ6	Alkaline phosphatase superfamily protein OS=Lactococcus lactis subsp. cremoris (strain MG1363) OX=416870 GN=llmg_1751 PE=3 SV=1	0	5.227	2	1	2	1	722	81.9	7.93	3.66	1	1
FALSE	High	Master Protein	H5SWU1	Alkyl hydroperoxide reductase C OS=Lactococcus lactis subsp. lactis IO-1 OX=1046624 GN=ahpC PE=3 SV=1	0	37.399	21	4	17	4	187	20.6	5	43.47	4	1
FALSE	High	Master Protein	A0A5P3IFG9	Alkyl hydroperoxide reductase protein F OS=Lactococcus lactis subsp. lactis bv. diacetylactis OX=44688 GN=ahpF PE=3 SV=1	0	8.609	8	3	4	1	509	55.1	5.03	4.59	3	1
FALSE	High	Master Protein	A0A0V8ET21	Alpha-acetolactate decarboxylase OS=Lactococcus lactis subsp. lactis OX=1360 GN=N42_0579 PE=3 SV=1	0	4.389	7	2	2	2	236	26.3	4.84	2.34	2	1
FALSE	High	Master Protein	A0A1E7G361	Amino acid ABC transporter ATP-binding protein OS=Lactococcus lactis subsp. cremoris IBB477 OX=1449093 GN=AJ89_08760 PE=4 SV=1	0	9.516	13	2	2	2	250	27.8	6.14	5.85	2	1
FALSE	High	Master Protein	A0A166WH25	Amino acid ABC transporter periplasmic protein OS=Lactococcus lactis subsp. cremoris OX=1359 GN=BU174_10270 PE=4 SV=1	0	39.224	30	6	10	6	280	31	8.34	23.19	6	1
FALSE	High	Master Protein	A0A6H2L353	Amino acid ABC transporter substrate-binding protein OS=Lactococcus lactis subsp. cremoris OX=1359 GN=HG420_07710 PE=4 SV=1	0	20.034	19	4	4	4	282	30.8	9.03	9.24	4	1
FALSE	High	Master Protein	A0A514Z7N5	Amino acid permease OS=Lactococcus sp. KACC 19320 OX=2592653 GN=FLP15_04720 PE=4 SV=1	0	3.479	2	1	2	1	477	51.8	9.03	4.86	1	1
FALSE	High	Master Protein	A0A1V0PGF5	Aminoacylase/N-acyl-L-amino acid amidohydrolase/hippurate hydrolase OS=Lactococcus lactis subsp. cremoris OX=1359 GN=hipO2 PE=4 SV=1	0	3.186	5	2	2	2	379	42.6	5.26	2	2	1
FALSE	High	Master Protein	A0A7T4MPK6	Aminoacyl-tRNA deacylase OS=Lactococcus garvieae OX=1363 GN=I6I19_08970 PE=4 SV=1	0	2.025	6	1	1	1	159	17.8	9.2	0	1	1
FALSE	High	Master Protein	A0A443L671	Aminoglycoside phosphotransferase OS=Lactococcus lactis OX=1358 GN=EO246_11500 PE=4 SV=1	0	6.094	7	1	1	1	213	24.1	5.15	2.84	1	1
FALSE	High	Master Protein	A0A6H2KZZ4	Aminopeptidase OS=Lactococcus lactis subsp. cremoris OX=1359 GN=pepC PE=3 SV=1	0	32.578	22	9	12	9	436	49.8	4.89	22.66	9	1
FALSE	High	Master Protein	H5T165	Aminotransferase OS=Lactococcus lactis subsp. lactis IO-1 OX=1046624 GN=aspB PE=3 SV=1	0	11.645	7	2	3	2	393	43.1	5.03	1.74	2	1
FALSE	High	Master Protein	A0A173M5H9	Anaerobic regulatory protein OS=Lactococcus garvieae OX=1363 GN=fnr_2 PE=4 SV=1	0	2.339	5	1	1	1	220	25.9	5.08	2.39	1	1
FALSE	High	Master Protein	A0A6N3KE05	Anaerobic ribonucleoside triphosphate reductase OS=Lactococcus lactis subsp. cremoris OX=1359 GN=L3107_0253 PE=4 SV=1	0	31.888	11	8	9	8	784	88.6	5.66	21.32	8	1
FALSE	High	Master Protein	A0A2Z5Z6P0	Anthranilate phosphoribosyltransferase OS=Lactococcus lactis subsp. cremoris OX=1359 GN=trpD PE=3 SV=1	0	6.813	4	1	2	1	335	35.7	5.3	4.51	1	1
FALSE	High	Master Protein	A0A1E7G2C6	Arabinogalactan endo-beta-1,4-galactanase OS=Lactococcus lactis subsp. cremoris IBB477 OX=1449093 GN=AJ89_10415 PE=3 SV=1	0	26.294	9	8	11	8	1099	121.3	5.81	16.07	8	1
FALSE	High	Master Protein	A0A0V8BHH9	Arginine biosynthesis bifunctional protein ArgJ OS=Lactococcus lactis subsp. lactis OX=1360 GN=argJ PE=3 SV=1	0	5.093	4	2	2	2	396	42.1	5.63	1.97	2	1
FALSE	High	Master Protein	T0S5K0	Arginine deiminase OS=Lactococcus lactis subsp. cremoris TIFN6 OX=1234876 GN=arcA PE=3 SV=1	0	73.429	30	9	86	6	410	45.9	5.3	158.43	9	1
FALSE	High	Master Protein	A0A1E7G2V8	Arginine repressor OS=Lactococcus lactis subsp. cremoris IBB477 OX=1449093 GN=argR PE=3 SV=1	0	5.119	14	2	3	2	148	16.8	4.82	4.14	2	1
FALSE	High	Master Protein	T0TFC1	Arginine--tRNA ligase OS=Lactococcus lactis subsp. cremoris TIFN6 OX=1234876 GN=argS PE=3 SV=1	0	48.686	18	10	21	3	564	62.9	5.47	40.69	10	1
FALSE	High	Master Protein	A0A1V0PH84	ASCH domain-containing protein OS=Lactococcus lactis subsp. cremoris OX=1359 GN=LLJM1_0956 PE=4 SV=1	0	3.182	15	1	1	1	148	16.9	4.53	2	1	1
FALSE	High	Master Protein	A0A8B3H9W5	Asp23/Gls24 family envelope stress response protein OS=Lactococcus lactis OX=1358 GN=D6125_14240 PE=4 SV=1	0	31.473	45	9	90	8	183	20.3	4.94	122.8	9	1
FALSE	High	Master Protein	A0A837SVM0	Asparagine synthetase (Glutamine-hydrolyzing) OS=Lactococcus lactis subsp. lactis OX=1360 GN=KF201_1768 PE=4 SV=1	0	5.687	3	1	2	1	625	72.2	6.1	2.51	1	1
FALSE	High	Master Protein	A0A7X1VIF5	Asparagine--tRNA ligase OS=Lactococcus lactis OX=1358 GN=asnS PE=3 SV=1	0	3.558	2	1	1	1	447	50.9	5.01	1.93	1	1
FALSE	High	Master Protein	Q02VR3	Aspartate racemase OS=Lactococcus lactis subsp. cremoris (strain SK11) OX=272622 GN=LACR_2531 PE=3 SV=1	0	6.524	8	1	3	1	240	27.6	4.88	6.72	1	1
FALSE	High	Master Protein	T2F7C4	Aspartate-semialdehyde dehydrogenase OS=Lactococcus lactis subsp. cremoris KW2 OX=1295826 GN=asd PE=3 SV=1	0	57.922	24	6	9	6	358	39.3	5.17	27.03	6	1
FALSE	High	Master Protein	A0A6N3KIV2	Aspartate--tRNA ligase OS=Lactococcus lactis subsp. cremoris OX=1359 GN=aspS PE=3 SV=1	0	28.097	14	6	12	6	590	66.5	5.2	22.66	6	1
FALSE	High	Master Protein	A0A252CB28	Aspartokinase OS=Lactococcus petauri OX=1940789 GN=BZZ03_09055 PE=3 SV=1	0.003	0.965	2	1	1	1	437	48.7	5.36	1.64	1	1
FALSE	High	Master Protein	A0A166V061	Aspartyl/glutamyl-tRNA(Asn/Gln) amidotransferase subunit B OS=Lactococcus lactis subsp. cremoris OX=1359 GN=gatB PE=3 SV=1	0	21.551	14	6	7	6	477	53.3	5.27	10.31	6	1
FALSE	High	Master Protein	A0A2A5SKF0	Aspartyl/glutamyl-tRNA(Asn/Gln) amidotransferase subunit C OS=Lactococcus lactis subsp. hordniae OX=203404 GN=gatC PE=3 SV=1	0	1.785	8	1	1	1	106	11.8	4.34	0	1	1
FALSE	High	Master Protein	A0A084AD70	ATP synthase epsilon chain OS=Lactococcus lactis subsp. cremoris GE214 OX=1415168 GN=atpC PE=3 SV=1	0	6.224	14	2	2	2	141	15.6	6.1	2.39	2	1
FALSE	High	Master Protein	Q9RAU1	ATP synthase gamma chain OS=Lactococcus lactis subsp. cremoris (strain MG1363) OX=416870 GN=atpG PE=3 SV=1	0	29.002	19	4	8	4	289	32	6.33	19.69	4	1
FALSE	High	Master Protein	A0A4Q7DPS8	ATP synthase subunit alpha OS=Lactococcus sp. S-13 OX=2507158 GN=atpA PE=3 SV=1	0	45.417	19	9	23	1	500	54.4	5.07	43.17	9	1
FALSE	High	Master Protein	A2RMI2	ATP synthase subunit beta OS=Lactococcus lactis subsp. cremoris (strain MG1363) OX=416870 GN=atpD PE=3 SV=2	0	119.934	39	14	40	14	469	50.8	4.87	119.93	14	1
FALSE	High	Master Protein	Q02XA2	ATP synthase subunit delta OS=Lactococcus lactis subsp. cremoris (strain SK11) OX=272622 GN=atpH PE=3 SV=1	0	10.372	13	2	4	2	175	19.2	4.91	10.02	2	1
FALSE	High	Master Protein	T0V2K1	ATPase OS=Lactococcus lactis subsp. cremoris TIFN7 OX=1234877 GN=LLT7_02605 PE=3 SV=1	0	4.086	2	1	1	1	680	74.1	6.46	3.06	1	1
FALSE	High	Master Protein	A0A6H2L2L4	ATP-binding cassette domain-containing protein OS=Lactococcus lactis subsp. cremoris OX=1359 GN=HG420_06455 PE=4 SV=1	0	21.516	10	3	5	3	664	71.9	8.97	11.32	3	1
FALSE	High	Master Protein	A0A166UG33	ATP-dependent 6-phosphofructokinase OS=Lactococcus lactis subsp. cremoris OX=1359 GN=pfkA PE=3 SV=1	0	33.787	20	5	12	5	340	35.9	5.55	22.27	5	1
FALSE	High	Master Protein	T2F3T5	ATP-dependent Clp protease ATP-binding subunit ClpC OS=Lactococcus lactis subsp. cremoris KW2 OX=1295826 GN=clpC PE=3 SV=1	0	33.592	9	4	7	4	816	90.3	6.67	22.57	4	1
FALSE	High	Master Protein	T2F3M6	ATP-dependent Clp protease ATP-binding subunit ClpE OS=Lactococcus lactis subsp. cremoris KW2 OX=1295826 GN=clpE PE=3 SV=1	0	73.655	26	16	30	15	748	83.2	5.14	74.07	16	1
FALSE	High	Master Protein	Q9L6G2	ATP-dependent Clp protease ATP-binding subunit ClpX OS=Lactococcus lactis OX=1358 GN=clpX PE=3 SV=1	0	4.165	3	1	1	1	411	45.8	4.93	2.2	1	1
FALSE	High	Master Protein	T2F3B8	ATP-dependent Clp protease proteolytic subunit OS=Lactococcus lactis subsp. cremoris KW2 OX=1295826 GN=clpP PE=3 SV=1	0	15.086	13	2	3	2	199	22	5.12	7.43	2	1
FALSE	High	Master Protein	T0W2G0	ATP-dependent DNA helicase OS=Lactococcus lactis subsp. cremoris TIFN1 OX=1234871 GN=LLT1_09205 PE=3 SV=1	0	2.388	3	1	1	1	758	86.1	5.39	0	1	1
FALSE	High	Master Protein	A0A6H2L117	ATP-dependent zinc metalloprotease FtsH OS=Lactococcus lactis subsp. cremoris OX=1359 GN=ftsH PE=3 SV=1	0	27.444	15	8	13	8	696	75.6	5.45	13.74	8	1
FALSE	High	Master Protein	A0A514Z8P3	Bacteriocin immunity protein OS=Lactococcus sp. KACC 19320 OX=2592653 GN=FLP15_07050 PE=4 SV=1	0.007	0.766	8	1	1	1	89	10.5	9.09	0	1	1
FALSE	High	Master Protein	T2F6S3	Basic membrane protein A OS=Lactococcus lactis subsp. cremoris KW2 OX=1295826 GN=kw2_1381 PE=3 SV=1	0	44.907	39	10	17	9	351	36.8	8.62	33.04	10	1
FALSE	High	Master Protein	A0A1V0NJV7	Beta sliding clamp OS=Lactococcus lactis subsp. lactis OX=1360 GN=LLUC08_0002 PE=3 SV=1	0	14.046	7	2	5	2	380	42.2	5.25	11.68	2	1
FALSE	High	Master Protein	A0A5C8K8Z1	Beta-galactosidase OS=Lactococcus sp. dk310 OX=2603289 GN=FVP42_01100 PE=3 SV=1	0.006	0.903	1	1	1	1	996	113.8	4.97	0	1	1
FALSE	High	Master Protein	A0A161WHW2	Beta-lactamase A OS=Lactococcus lactis subsp. cremoris OX=1359 GN=BU174_00075 PE=4 SV=1	0	1.98	3	1	1	1	445	50.1	6.86	0	1	1
FALSE	High	Master Protein	T0UYH3	Beta-lactamase OS=Lactococcus lactis subsp. cremoris TIFN1 OX=1234871 GN=LLT1_02765 PE=4 SV=1	0.003	1.01	4	1	1	1	318	36.4	5.36	1.63	1	1
FALSE	High	Master Protein	A0A084A8K3	Bifunctional PLP-dependent enzyme with beta-cystathionase and maltose regulon repressor activities OS=Lactococcus lactis subsp. cremoris GE214 OX=1415168 GN=U725_02263 PE=4 SV=1	0	3.008	4	1	1	1	271	31.1	8.43	2.24	1	1
FALSE	High	Master Protein	A0A1V0NM71	Bifunctional protein FolD OS=Lactococcus lactis subsp. lactis OX=1360 GN=folD PE=3 SV=1	0	3.468	4	1	1	1	294	32.3	5.45	2.8	1	1
FALSE	High	Master Protein	A0A173M726	Bifunctional protein GlmU OS=Lactococcus garvieae OX=1363 GN=glmU PE=3 SV=1	0	7.254	4	1	2	1	458	49.8	5.69	7.46	1	1
FALSE	High	Master Protein	G8P685	Bifunctional protein GlmU OS=Lactococcus lactis subsp. cremoris A76 OX=1104322 GN=glmU PE=3 SV=1	0	15.281	10	4	5	4	458	49	6.43	10.71	4	1
FALSE	High	Master Protein	A0A1V0PFP1	Bifunctional protein PyrR OS=Lactococcus lactis subsp. cremoris OX=1359 GN=pyrR PE=3 SV=1	0	14.417	21	4	7	4	173	19.8	5.53	12.5	4	1
FALSE	High	Master Protein	A2RM27	Biotin carboxyl carrier protein of acetyl-CoA carboxylase OS=Lactococcus lactis subsp. cremoris (strain MG1363) OX=416870 GN=accB PE=4 SV=1	0	3.37	11	2	2	2	155	16.4	4.53	1.88	2	1
FALSE	High	Master Protein	A2RM24	Biotin carboxylase OS=Lactococcus lactis subsp. cremoris (strain MG1363) OX=416870 GN=accC PE=4 SV=1	0	21.895	10	4	6	4	455	49.5	5.14	11.42	4	1
FALSE	High	Master Protein	A0A7X1Z7I1	BMP family ABC transporter substrate-binding protein OS=Lactococcus hircilactis OX=1494462 GN=GHI93_04535 PE=3 SV=1	0	6.978	7	2	2	1	353	36.8	8.92	5.12	2	1
FALSE	High	Master Protein	A0A0D6DUA3	Branched-chain amino acid ABC-type amino acid-binding protein OS=Lactococcus piscium MKFS47 OX=297352 GN=LACPI_0101 PE=3 SV=1	0.007	0.801	3	1	1	1	393	41.6	9.01	0	1	1
FALSE	High	Master Protein	A0A199YPT0	Branched-chain-amino-acid aminotransferase OS=Lactococcus lactis RTB018 OX=1408188 GN=V425_12545 PE=3 SV=1	0	17.588	14	3	7	3	340	37	5.26	15.31	3	1
FALSE	High	Master Protein	A2RNI4	Carbamate kinase OS=Lactococcus lactis subsp. cremoris (strain MG1363) OX=416870 GN=arcC1 PE=3 SV=1	0	51.159	36	9	24	9	314	33.8	5.02	56.91	9	1
FALSE	High	Master Protein	A0A4P6JCD9	Carbamoyl-phosphate synthase large chain OS=Lactococcus lactis OX=1358 GN=carB PE=3 SV=1	0	8.252	2	1	1	1	1064	117.6	4.75	3.44	1	1
FALSE	High	Master Protein	A0A1V0NZS8	Carbon starvation protein OS=Lactococcus lactis subsp. lactis OX=1360 GN=LLUC06_0519 PE=3 SV=1	0	3.987	2	1	1	1	784	85.2	8.95	2.37	1	1
FALSE	High	Master Protein	A0A1E7G1S0	Carboxylate--amine ligase OS=Lactococcus lactis subsp. cremoris IBB477 OX=1449093 GN=AJ89_13100 PE=4 SV=1	0	16.443	13	4	6	4	408	47.5	6.34	11.54	4	1
FALSE	High	Master Protein	A0A2A5SVJ5	Cardiolipin synthase OS=Lactococcus cremoris subsp. tructae OX=542833 GN=RU92_GL001468 PE=3 SV=1	0	5.713	2	1	1	1	486	56.3	8.68	2.74	1	1
FALSE	High	Master Protein	A0A6H2L4M3	Catabolite control protein A OS=Lactococcus lactis subsp. cremoris OX=1359 GN=ccpA PE=4 SV=1	0	45.595	17	4	11	4	332	36.6	5.2	29.49	4	1
FALSE	High	Master Protein	A2RK03	Cationic transporter OS=Lactococcus lactis subsp. cremoris (strain MG1363) OX=416870 GN=llmg_1016 PE=3 SV=1	0.006	0.901	2	1	2	1	301	34.9	5.85	0	1	1
FALSE	High	Master Protein	A0A084ACP8	CCA-adding enzyme OS=Lactococcus lactis subsp. cremoris GE214 OX=1415168 GN=cca PE=3 SV=1	0	6.48	3	1	1	1	402	46.6	5.16	2.96	1	1
FALSE	High	Master Protein	G8P6A8	Cell division initiation protein DivIVA OS=Lactococcus lactis subsp. cremoris A76 OX=1104322 GN=llh_2755 PE=4 SV=1	0	16.669	17	5	5	5	311	35.3	4.42	6.96	5	1
FALSE	High	Master Protein	A0A4Q7DQ89	Cell division protein DivIB OS=Lactococcus sp. S-13 OX=2507158 GN=divIB PE=3 SV=1	0	2.566	5	1	1	1	388	43	8.78	0	1	1
FALSE	High	Master Protein	A0A166J4S7	Cell division protein FtsA OS=Lactococcus lactis subsp. cremoris OX=1359 GN=ftsA PE=3 SV=1	0	16.813	9	4	5	4	456	49.3	4.69	8.5	4	1
FALSE	High	Master Protein	A0A0V8CFJ2	Cell division protein FtsI (Peptidoglycan synthetase) OS=Lactococcus lactis subsp. lactis OX=1360 GN=KF134_1847 PE=3 SV=1	0	3.514	2	1	1	1	694	75.2	6.38	2.13	1	1
FALSE	High	Master Protein	A0A0B8QJR2	Cell division protein FtsX OS=Lactococcus lactis subsp. lactis OX=1360 GN=JCM5805K_1153 PE=3 SV=1	0	6.907	9	3	3	3	332	36.8	10.07	2.73	3	1
FALSE	High	Master Protein	A0A166J4S9	Cell division protein FtsZ OS=Lactococcus lactis subsp. cremoris OX=1359 GN=ftsZ PE=3 SV=1	0	40.386	23	8	23	8	417	44	4.65	50.08	8	1
FALSE	High	Master Protein	A0A084AEE4	Cell division protein SepF OS=Lactococcus lactis subsp. cremoris GE214 OX=1415168 GN=sepF PE=3 SV=1	0	7.196	10	2	3	2	196	21.9	5.47	4.43	2	1
FALSE	High	Master Protein	A0A387BA30	Cell division regulator GpsB OS=Lactococcus allomyrinae OX=2419773 GN=gpsB PE=4 SV=1	0	8.244	16	1	1	1	128	14.9	4.75	3.93	1	1
FALSE	High	Master Protein	A0A0V8EK09	Cell envelope-associated transcriptional attenuator LytR-CpsA-Psr subfamily F1 OS=Lactococcus lactis subsp. lactis OX=1360 GN=N42_1721 PE=3 SV=1	0	4.045	3	1	1	1	467	52.5	8.66	1.77	1	1
FALSE	High	Master Protein	A0A084A9P6	Cell shape-determining protein MreC OS=Lactococcus lactis subsp. cremoris GE214 OX=1415168 GN=U725_01865 PE=3 SV=1	0	6.694	5	1	1	1	291	31.4	8.97	2.97	1	1
FALSE	High	Master Protein	Q02Y60	Chaperone protein ClpB OS=Lactococcus lactis subsp. cremoris (strain SK11) OX=272622 GN=clpB PE=3 SV=1	0	63.531	20	13	21	12	867	97.3	5.11	46.91	13	1
FALSE	High	Master Protein	A0A084A9N9	Chaperone protein DnaJ OS=Lactococcus lactis subsp. cremoris GE214 OX=1415168 GN=dnaJ PE=3 SV=1	0	20.036	16	6	6	6	379	40.7	7.43	11.78	6	1
FALSE	High	Master Protein	A0A6H2L373	Chaperone protein DnaK OS=Lactococcus lactis subsp. cremoris OX=1359 GN=dnaK PE=2 SV=1	0	180.44	56	28	88	28	607	64.9	4.75	232.41	28	1
FALSE	High	Master Protein	A2RMH2	Chorismate synthase OS=Lactococcus lactis subsp. cremoris (strain MG1363) OX=416870 GN=aroC PE=3 SV=1	0	32.714	20	5	7	5	388	42.7	6.48	21.78	5	1
FALSE	High	Master Protein	A0A2A5SP39	Chromosomal replication initiator protein DnaA OS=Lactococcus cremoris subsp. tructae OX=542833 GN=dnaA PE=3 SV=1	0	16.47	12	3	3	3	454	51.3	5.27	7.97	3	1
FALSE	High	Master Protein	A0A2Z5Z8V3	Chromosome partition protein Smc OS=Lactococcus lactis subsp. cremoris OX=1359 GN=smc PE=3 SV=1	0	2.792	1	1	1	1	1174	133	5.22	1.73	1	1
FALSE	High	Master Protein	A0A807PFM3	Chromosome partitioning protein ParA OS=Lactococcus lactis subsp. cremoris OX=1359 GN=LLJM4_pE02 PE=4 SV=1	0	13.052	18	5	5	5	269	30.2	8.15	7.14	5	1
FALSE	High	Master Protein	A0A0V8BHD6	CI-like repressor OS=Lactococcus lactis subsp. lactis OX=1360 GN=LKF67_2294 PE=4 SV=1	0	2.934	7	1	1	1	178	20.3	5.24	2.02	1	1
FALSE	High	Master Protein	A0A552XE64	Class I SAM-dependent methyltransferase OS=Lactococcus lactis OX=1358 GN=FNJ55_10695 PE=3 SV=1	0	17.351	12	4	9	4	397	45.4	5.36	9.15	4	1
FALSE	High	Master Protein	A0A2A9I6E6	CoA-disulfide reductase OS=Lactococcus lactis OX=1358 GN=BW151_04510 PE=4 SV=1	0	5.793	3	1	2	1	547	59.5	7.12	4.16	1	1
FALSE	High	Master Protein	A0A2A5STN9	Copper homeostasis protein CutC OS=Lactococcus cremoris subsp. tructae OX=542833 GN=cutC PE=3 SV=1	0	8.782	13	2	3	2	213	23.1	4.77	7.04	2	1
FALSE	High	Master Protein	A0A6A0BEX7	Copper-translocating P-type ATPase OS=Lactococcus hodotermopsidis OX=2709157 GN=copA PE=3 SV=1	0	2.433	2	1	1	1	724	77	7.74	0	1	1
FALSE	High	Master Protein	T0UL91	CsbD domain-containing protein OS=Lactococcus lactis subsp. cremoris TIFN1 OX=1234871 GN=LLT1_07025 PE=3 SV=1	0	29.348	43	5	13	5	79	8.5	6.14	24.74	5	1
FALSE	High	Master Protein	A0A084AE93	CTP synthase OS=Lactococcus lactis subsp. cremoris GE214 OX=1415168 GN=pyrG PE=3 SV=1	0	9.245	5	3	3	3	535	59.4	5.87	5.82	3	1
FALSE	High	Master Protein	S6F7W7	Cu2+-Cu+-Ag+-P-type ATPase OS=Lactococcus lactis subsp. lactis A12 OX=1137134 GN=copB2 PE=3 SV=1	0	11.868	6	3	5	3	695	76.1	6.54	10.7	3	1
FALSE	High	Master Protein	A0A1V0NWN1	Cysteine desulfurase activator complex subunit SufB OS=Lactococcus lactis subsp. cremoris OX=1359 GN=BU174_08670 PE=3 SV=1	0	39.251	23	7	12	7	470	52.5	5.02	23.98	7	1
FALSE	High	Master Protein	A0A0M2ZUZ3	Cysteine desulfurase OS=Lactococcus lactis subsp. cremoris OX=1359 GN=VN96_1933 PE=3 SV=1	0	6.586	6	2	3	2	405	45.2	5.27	2.72	2	1
FALSE	High	Master Protein	A0A552XNZ0	Cysteine hydrolase OS=Lactococcus lactis OX=1358 GN=FNJ55_01700 PE=4 SV=1	0	6.961	19	2	2	2	170	18.9	5	3.98	2	1
FALSE	High	Master Protein	A0A552XCL9	Cysteine synthase OS=Lactococcus lactis OX=1358 GN=cysK PE=3 SV=1	0	30.584	25	6	9	6	310	32.5	5.72	20	6	1
FALSE	High	Master Protein	A0A8A8KQB7	Cysteinyl-tRNA synthetase related protein OS=Lactococcus lactis subsp. lactis OX=1360 GN=LLDRC3_1505 PE=4 SV=1	0	3.022	5	1	1	1	176	21.4	7.64	1.75	1	1
FALSE	High	Master Protein	A0A084AB26	Cytidylate kinase OS=Lactococcus lactis subsp. cremoris GE214 OX=1415168 GN=cmk PE=3 SV=1	0	5.253	4	1	2	1	220	24.3	8.72	1.72	1	1
FALSE	High	Master Protein	A0A2X0PCW5	DAK2 domain-containing protein OS=Lactococcus lactis OX=1358 GN=AMHIJAGA_00433 PE=4 SV=1	0	22.717	13	7	8	7	554	59.7	4.79	10.82	7	1
FALSE	High	Master Protein	A0A2N5WDQ8	D-alanine--D-alanine ligase OS=Lactococcus lactis subsp. lactis OX=1360 GN=ddl PE=3 SV=1	0	31.433	22	5	10	5	349	38.7	4.82	23.13	5	1
FALSE	High	Master Protein	A0A6N3KBZ3	D-alanine--D-alanyl carrier protein ligase OS=Lactococcus lactis subsp. cremoris OX=1359 GN=dltA PE=3 SV=1	0	9.297	5	2	3	2	499	55.8	5.43	8.53	2	1
FALSE	High	Master Protein	S6F2K2	D-aminoacyl-tRNA deacylase OS=Lactococcus lactis subsp. lactis A12 OX=1137134 GN=dtd PE=3 SV=1	0	3.75	8	1	1	1	151	16.5	5.68	2.15	1	1
FALSE	High	Master Protein	A0A1V0NQP3	DD-transpeptidase OS=Lactococcus lactis subsp. lactis OX=1360 GN=LLUC08_2084 PE=4 SV=1	0	10.685	4	2	3	2	743	81.9	8.85	7.64	2	1
FALSE	High	Master Protein	A2RI80	DEAD-box ATP-dependent RNA helicase CshA OS=Lactococcus lactis subsp. cremoris (strain MG1363) OX=416870 GN=rheA PE=3 SV=1	0	21.071	9	3	6	3	551	61.6	9.54	13.57	3	1
FALSE	High	Master Protein	A0A2R7Y0D4	DegV domain-containing protein YejH OS=Lactococcus lactis subsp. lactis OX=1360 GN=yejH PE=4 SV=1	0	19.348	16	3	6	3	278	30.7	5.25	11.98	3	1
FALSE	High	Master Protein	A0A514Z8N2	DegV family protein OS=Lactococcus sp. KACC 19320 OX=2592653 GN=FLP15_06970 PE=4 SV=1	0	4.591	5	1	1	1	281	31.9	4.93	2.21	1	1
FALSE	High	Master Protein	A0A3N6L107	Demethylmenaquinone methyltransferase OS=Lactococcus lactis OX=1358 GN=menG PE=3 SV=1	0	6.939	6	1	2	1	246	27.8	8.81	6.49	1	1
FALSE	High	Master Protein	A0A1E7G277	DeoR family transcriptional regulator OS=Lactococcus lactis subsp. cremoris IBB477 OX=1449093 GN=AJ89_10505 PE=4 SV=1	0	7.518	9	2	2	2	255	28.5	6.58	2.01	2	1
FALSE	High	Master Protein	A0A837SVW9	Deoxyadenosine kinase / Deoxyguanosine kinase OS=Lactococcus lactis subsp. lactis OX=1360 GN=KF201_1452 PE=4 SV=1	0	3.928	6	1	1	1	212	24.8	4.83	2.25	1	1
FALSE	High	Master Protein	A0A847J3C5	Deoxyribose-phosphate aldolase OS=Lactococcus chungangensis OX=451457 GN=deoC PE=4 SV=1	0	4.908	6	1	1	1	221	23	4.82	2.96	1	1
FALSE	High	Master Protein	A0A837SWR1	Deoxyuridine 5'-triphosphate nucleotidohydrolase OS=Lactococcus lactis subsp. lactis OX=1360 GN=KF201_1399 PE=4 SV=1	0	6.702	17	2	2	2	150	16.7	5.21	0	2	1
FALSE	High	Master Protein	A0A6H2L4Y8	Diacylglycerol kinase family lipid kinase OS=Lactococcus lactis subsp. cremoris OX=1359 GN=HG420_05155 PE=3 SV=1	0	3.483	4	1	1	1	341	37.2	4.81	2.19	1	1
FALSE	High	Master Protein	A0A0V8D2W4	Diadenylate cyclase OS=Lactococcus lactis subsp. lactis OX=1360 GN=dacA PE=3 SV=1	0	5.975	4	1	2	1	292	32.2	9.16	5.01	1	1
FALSE	High	Master Protein	A0A2A5SQ80	Dihydrolipoamide acetyltransferase component of pyruvate dehydrogenase complex OS=Lactococcus cremoris subsp. tructae OX=542833 GN=RU92_GL001041 PE=3 SV=1	0	54.973	21	7	18	7	522	55.4	5.06	32.62	7	1
FALSE	High	Master Protein	A0A166TV50	Dihydrolipoyl dehydrogenase OS=Lactococcus lactis subsp. cremoris OX=1359 GN=P7266_1840 PE=3 SV=1	0	14.513	7	3	5	3	472	49.8	5.24	9.23	3	1
FALSE	High	Master Protein	T2F5I1	Dihydroorotase OS=Lactococcus lactis subsp. cremoris KW2 OX=1295826 GN=pyrC PE=3 SV=1	0	3.985	2	1	1	1	423	45.5	5.49	1.88	1	1
FALSE	High	Master Protein	A0A6H2L2W3	Dipeptidase PepV OS=Lactococcus lactis subsp. cremoris OX=1359 GN=pepV PE=4 SV=1	0	51.739	19	7	21	7	472	51.7	4.89	42.54	7	1
FALSE	High	Master Protein	Q02YQ4	dITP/XTP pyrophosphatase OS=Lactococcus lactis subsp. cremoris (strain SK11) OX=272622 GN=LACR_1402 PE=3 SV=1	0	4.588	5	1	1	1	201	22.4	5.12	2.75	1	1
FALSE	High	Master Protein	A0A084A997	DNA gyrase subunit A OS=Lactococcus lactis subsp. cremoris GE214 OX=1415168 GN=gyrA PE=3 SV=1	0	30.753	7	5	6	5	836	93.4	6.07	14.9	5	1
FALSE	High	Master Protein	A0A166VPI9	DNA gyrase subunit B OS=Lactococcus lactis subsp. cremoris OX=1359 GN=gyrB PE=3 SV=1	0	20.899	10	4	4	2	651	72.4	5.31	6.35	4	1
FALSE	High	Master Protein	A0A7X1VIL0	DNA ligase OS=Lactococcus lactis OX=1358 GN=ligA PE=3 SV=1	0	8.946	4	2	2	2	654	72.7	4.92	2.6	2	1
FALSE	High	Master Protein	A0A552XI07	DNA mismatch repair protein MutL OS=Lactococcus lactis OX=1358 GN=mutL PE=3 SV=1	0	5.097	2	1	2	1	656	73.8	5.76	4.62	1	1
FALSE	High	Master Protein	A0A837SXS6	DNA polymerase I OS=Lactococcus lactis subsp. lactis OX=1360 GN=KF201_0852 PE=4 SV=1	0	12.586	3	2	3	2	884	99.4	5.22	7.81	2	1
FALSE	High	Master Protein	A0A7X1Z9F3	DNA polymerase III PolC-type OS=Lactococcus hircilactis OX=1494462 GN=polC PE=3 SV=1	0.007	0.705	1	1	1	1	1631	184.7	5.73	0	1	1
FALSE	High	Master Protein	A0A552XI16	DNA polymerase III subunit gamma/tau OS=Lactococcus lactis OX=1358 GN=dnaX PE=3 SV=1	0	6.723	7	2	3	2	553	61	4.79	4.48	2	1
FALSE	High	Master Protein	A0A1V0PF11	DNA primase OS=Lactococcus lactis subsp. cremoris OX=1359 GN=dnaG PE=3 SV=1	0	3.201	2	1	1	1	637	72.8	5.01	1.71	1	1
FALSE	High	Master Protein	A0A0V8AJX8	DNA repair protein RadA OS=Lactococcus lactis subsp. lactis OX=1360 GN=radA PE=3 SV=1	0	2.487	3	1	1	1	453	49.9	5.5	2.01	1	1
FALSE	High	Master Protein	T0WL02	DNA repair protein RecN OS=Lactococcus lactis subsp. cremoris TIFN3 OX=1234873 GN=LLT3_04475 PE=3 SV=1	0	16.449	8	3	3	3	555	62.8	4.94	7.23	3	1
FALSE	High	Master Protein	A0A552XCY4	DNA topoisomerase 1 OS=Lactococcus lactis OX=1358 GN=topA PE=3 SV=1	0	12.374	8	3	4	3	708	80.4	8.97	6.62	3	1
FALSE	High	Master Protein	T2F4Y7	DNA topoisomerase 4 subunit A OS=Lactococcus lactis subsp. cremoris KW2 OX=1295826 GN=parC PE=3 SV=1	0	10.218	4	2	2	2	824	92.8	5.91	5.72	2	1
FALSE	High	Master Protein	T0W1F7	DNA-binding protein HU OS=Lactococcus lactis subsp. cremoris TIFN7 OX=1234877 GN=LLT7_02850 PE=3 SV=1	0	26.253	66	6	12	6	91	9.7	9.52	27.54	6	1
FALSE	High	Master Protein	A0A4Q7DR23	DNA-directed RNA polymerase subunit alpha OS=Lactococcus sp. S-13 OX=2507158 GN=rpoA PE=3 SV=1	0	20.497	21	6	16	6	312	34	5.01	34	6	1
FALSE	High	Master Protein	A0A6H2L1U5	DNA-directed RNA polymerase subunit beta' OS=Lactococcus lactis subsp. cremoris OX=1359 GN=rpoC PE=3 SV=1	0	81.421	19	19	27	19	1207	134.6	6.54	53.79	19	1
FALSE	High	Master Protein	T0WNE2	DNA-directed RNA polymerase subunit beta OS=Lactococcus lactis subsp. cremoris TIFN3 OX=1234873 GN=rpoB PE=3 SV=1	0	48.544	15	17	23	17	1196	133.1	5.17	27.05	17	1
FALSE	High	Master Protein	G6FDI4	DNA-directed RNA polymerase subunit omega OS=Lactococcus lactis subsp. lactis CNCM I-1631 OX=1042402 GN=rpoZ PE=3 SV=1	0	5.623	15	2	3	2	116	13.3	7.4	5.62	2	1
FALSE	High	Master Protein	A0A1V0NKB5	dTDP-4-dehydrorhamnose reductase OS=Lactococcus lactis subsp. lactis OX=1360 GN=LLUC08_0183 PE=3 SV=1	0	22.459	18	5	5	5	299	33.1	5.14	11.05	5	1
FALSE	High	Master Protein	A0A199YTU5	dTDP-glucose 4,6-dehydratase OS=Lactococcus lactis RTB018 OX=1408188 GN=V425_02050 PE=3 SV=1	0	10.347	9	3	3	3	350	39.7	5.78	4.69	3	1
FALSE	High	Master Protein	A0A514ZBP7	DUF177 domain-containing protein OS=Lactococcus sp. KACC 19320 OX=2592653 GN=FLP15_10970 PE=4 SV=1	0	1.991	5	1	1	1	176	20.5	4.36	1.66	1	1
FALSE	High	Master Protein	A0A6H2L023	DUF4097 domain-containing protein OS=Lactococcus lactis subsp. cremoris OX=1359 GN=HG420_00970 PE=4 SV=1	0	33.758	20	5	7	5	370	40.9	4.83	20.47	5	1
FALSE	High	Master Protein	A0A6H2L718	DUF948 domain-containing protein OS=Lactococcus lactis subsp. cremoris OX=1359 GN=HG420_06050 PE=4 SV=1	0	7.227	15	2	2	2	144	15.3	9.94	4.69	2	1
FALSE	High	Master Protein	A0A6B3RTD3	DUF956 family protein OS=Lactococcus lactis OX=1358 GN=GTP08_04835 PE=4 SV=1	0	2.448	9	1	1	1	127	14.3	9.99	0	1	1
FALSE	High	Master Protein	T0TGL8	EIIAB-Man OS=Lactococcus lactis subsp. cremoris TIFN6 OX=1234876 GN=LLT6_06705 PE=4 SV=1	0	48.968	37	9	13	9	329	35.1	5.38	22.44	9	1
FALSE	High	Master Protein	A0A161VYE5	Elongation factor 4 OS=Lactococcus lactis subsp. cremoris OX=1359 GN=lepA PE=3 SV=1	0	2.019	2	1	1	1	607	67.7	5.03	0	1	1
FALSE	High	Master Protein	A0A2A5SPY1	Elongation factor G OS=Lactococcus cremoris subsp. tructae OX=542833 GN=fusA PE=3 SV=1	0	73.556	23	13	46	13	709	77.9	4.86	92.31	13	1
FALSE	High	Master Protein	A0A084A7Z5	Elongation factor P OS=Lactococcus lactis subsp. cremoris GE214 OX=1415168 GN=efp PE=3 SV=1	0	7.594	12	2	6	2	185	20.7	4.88	11.14	2	1
FALSE	High	Master Protein	T0V0N9	Elongation factor Ts OS=Lactococcus lactis subsp. cremoris TIFN7 OX=1234877 GN=tsf PE=3 SV=1	0	50.738	40	12	30	12	342	36.7	5.01	42.88	12	1
FALSE	High	Master Protein	A0A161UCY1	Elongation factor Tu OS=Lactococcus lactis subsp. cremoris OX=1359 GN=tuf PE=3 SV=1	0	78.869	33	12	49	12	395	43.2	5.01	97.38	12	1
FALSE	High	Master Protein	Q030Z8	Endolytic murein transglycosylase OS=Lactococcus lactis subsp. cremoris (strain SK11) OX=272622 GN=mltG PE=3 SV=1	0	7.414	5	2	5	2	546	61.1	5.76	9.2	2	1
FALSE	High	Master Protein	S6EX19	Endonuclease MutS2 OS=Lactococcus lactis subsp. lactis A12 OX=1137134 GN=mutS2 PE=3 SV=1	0	8.45	3	2	2	2	776	87.3	6.87	4.46	2	1
FALSE	High	Master Protein	A0A2A9HTK5	Endonuclease OS=Lactococcus lactis OX=1358 GN=BW151_10510 PE=3 SV=1	0	2.495	3	1	1	1	434	49.3	5.22	1.89	1	1
FALSE	High	Master Protein	A0A0M2ZNU9	Endopeptidase La OS=Lactococcus lactis subsp. cremoris OX=1359 GN=VN96_2333 PE=3 SV=1	0	5.842	6	1	1	1	192	20.2	9.31	3.12	1	1
FALSE	High	Master Protein	A0A0M2ZUF5	Enolase OS=Lactococcus lactis subsp. cremoris OX=1359 GN=eno PE=3 SV=1	0	146.026	55	18	98	18	433	46.9	4.78	243.52	18	1
FALSE	High	Master Protein	A0A6B3S9E4	Enoyl-[acyl-carrier-protein] reductase [NADH] OS=Lactococcus lactis OX=1358 GN=fabI PE=3 SV=1	0	16.33	16	4	7	4	250	26.4	6.93	8.27	4	1
FALSE	High	Master Protein	A0A167AVC5	Exodeoxyribonuclease 7 large subunit OS=Lactococcus lactis subsp. cremoris OX=1359 GN=xseA PE=3 SV=1	0	5.609	4	1	1	1	422	47.7	9.28	2.87	1	1
FALSE	High	Master Protein	A0A4Q7DP28	Exodeoxyribonuclease 7 small subunit OS=Lactococcus sp. S-13 OX=2507158 GN=xseB PE=3 SV=1	0	1.984	14	1	1	1	78	8.8	4.64	0	1	1
FALSE	High	Master Protein	A0A0B8QS46	Exodeoxyribonuclease III OS=Lactococcus lactis subsp. lactis OX=1360 GN=JCM5805K_0917 PE=3 SV=1	0	2.091	5	1	1	1	350	39.9	7.12	1.76	1	1
FALSE	High	Master Protein	A0A7Z8A386	FAD:protein FMN transferase OS=Lactococcus lactis subsp. cremoris OX=1359 GN=BU174_05475 PE=3 SV=1	0	4.924	3	1	1	1	361	39.7	9.07	2.33	1	1
FALSE	High	Master Protein	A0A2A5SKI1	Family 25 glycosyl hydrolase OS=Lactococcus lactis subsp. hordniae OX=203404 GN=F4V48_02770 PE=3 SV=1	0	3.716	3	1	1	1	458	50.5	8.41	1.79	1	1
FALSE	High	Master Protein	A0A7X1Z9Y8	Ferredoxin--NADP reductase OS=Lactococcus hircilactis OX=1494462 GN=GHI93_08495 PE=3 SV=1	0.007	0.742	2	1	1	1	339	37.4	6.67	0	1	1
FALSE	High	Master Protein	A0A837SRD5	Ferrichrome-binding periplasmic protein OS=Lactococcus lactis subsp. lactis OX=1360 GN=KF134_1023 PE=4 SV=1	0	3.488	4	1	1	1	313	34.3	8.29	2.73	1	1
FALSE	High	Master Protein	A0A166IW78	Fe-S_biosyn domain-containing protein OS=Lactococcus lactis subsp. cremoris OX=1359 GN=AB996_2120 PE=4 SV=1	0	17.193	43	4	20	4	121	13.6	4.77	21.85	4	1
FALSE	High	Master Protein	A0A5C8K6F8	Flavodoxin OS=Lactococcus sp. dk310 OX=2603289 GN=FVP42_03095 PE=4 SV=1	0.007	0.706	5	1	1	1	148	16.2	9.7	1.67	1	1
FALSE	High	Master Protein	A0A084ACF5	FMN dependent NADH:quinone oxidoreductase OS=Lactococcus lactis subsp. cremoris GE214 OX=1415168 GN=azoR PE=3 SV=1	0	4.691	6	1	2	1	201	21.9	5.15	4.34	1	1
FALSE	High	Master Protein	A0A1V0PIB0	Foldase protein PrsA OS=Lactococcus lactis subsp. cremoris OX=1359 GN=prsA PE=3 SV=1	0	11.398	6	1	2	1	308	33.7	8.87	7.07	1	1
FALSE	High	Master Protein	O32799	Formate acetyltransferase OS=Lactococcus lactis subsp. cremoris (strain MG1363) OX=416870 GN=pfl PE=3 SV=1	0	6.668	3	2	2	2	787	89.1	5.31	2.6	2	1
FALSE	High	Master Protein	A0A166K418	Formate--tetrahydrofolate ligase OS=Lactococcus lactis subsp. cremoris OX=1359 GN=fhs PE=3 SV=1	0	15.764	7	3	3	3	555	59.6	5.83	7.72	3	1
FALSE	High	Master Protein	G6FDH3	Fructose-bisphosphate aldolase OS=Lactococcus lactis subsp. lactis CNCM I-1631 OX=1042402 GN=LLCRE1631_01566 PE=4 SV=1	0	125.017	48	13	85	5	298	32	5.16	196.98	13	1
FALSE	High	Master Protein	A0A3S3LUD8	FtsW/RodA/SpoVE family cell cycle protein OS=Lactococcus lactis OX=1358 GN=EO246_09180 PE=4 SV=1	0	4.218	2	1	1	1	414	46.4	9.94	1.86	1	1
FALSE	High	Master Protein	T0S7F5	Fumarate reductase OS=Lactococcus lactis subsp. cremoris TIFN6 OX=1234876 GN=LLT6_09740 PE=3 SV=1	0	7.357	5	2	2	2	502	53	8.65	3.75	2	1
FALSE	High	Master Protein	A0A2A5STA9	Galactose mutarotase-like protein OS=Lactococcus cremoris subsp. tructae OX=542833 GN=RU92_GL001970 PE=4 SV=1	0	9.228	8	2	2	2	289	33.4	4.92	4.94	2	1
FALSE	High	Master Protein	A0A2C8EHW5	Galactose-6-phosphate isomerase subunit LacA OS=Lactococcus piscium OX=1364 GN=lacA PE=3 SV=1	0	5.328	15	2	3	2	141	15.3	5.35	3.68	2	1
FALSE	High	Master Protein	A0A6B3S816	Galactose-6-phosphate isomerase subunit LacB OS=Lactococcus lactis OX=1358 GN=lacB PE=3 SV=1	0	2.21	5	1	1	1	171	18.9	5.38	0	1	1
FALSE	High	Master Protein	T2F606	Gamma-glutamyl phosphate reductase OS=Lactococcus lactis subsp. cremoris KW2 OX=1295826 GN=proA PE=3 SV=1	0	7.412	7	2	2	2	413	45.2	5.39	3.81	2	1
FALSE	High	Master Protein	T0S9E3	GCN5 family N-acetyltransferase (Fragment) OS=Lactococcus lactis subsp. cremoris TIFN6 OX=1234876 GN=LLT6_11465 PE=4 SV=1	0	2.054	6	1	1	1	176	20.5	6.43	0	1	1
FALSE	High	Master Protein	A0A084AEI6	General stress protein GSP13 OS=Lactococcus lactis subsp. cremoris GE214 OX=1415168 GN=U725_00037 PE=4 SV=1	0	5.904	9	1	2	1	156	17.9	8.72	5.08	1	1
FALSE	High	Master Protein	A0A5M9Q2Y4	GIY-YIG nuclease family protein OS=Lactococcus lactis subsp. hordniae OX=203404 GN=F4V48_05625 PE=4 SV=1	0	3.691	12	1	1	1	103	11.8	5.71	2.36	1	1
FALSE	High	Master Protein	A0A1E7G777	Global transcriptional regulator Spx OS=Lactococcus lactis subsp. cremoris IBB477 OX=1449093 GN=spx PE=3 SV=1	0	5.753	26	2	2	2	128	14.9	6.32	2.29	2	1
FALSE	High	Master Protein	T0S5K3	Glucokinase OS=Lactococcus lactis subsp. cremoris TIFN6 OX=1234876 GN=LLT6_03645 PE=3 SV=1	0	21.878	21	5	6	5	323	33.7	4.81	11.33	5	1
FALSE	High	Master Protein	A0A5P3IGH0	Glucose-1-phosphate thymidylyltransferase OS=Lactococcus lactis subsp. lactis bv. diacetylactis OX=44688 GN=rfbA PE=3 SV=1	0	47.507	29	8	18	8	289	32.1	4.75	41.4	8	1
FALSE	High	Master Protein	A0A1V0PK45	Glucose-6-phosphate 1-dehydrogenase OS=Lactococcus lactis subsp. cremoris OX=1359 GN=zwf PE=3 SV=1	0	10.359	6	3	3	3	503	57.7	5.34	4.31	3	1
FALSE	High	Master Protein	A0A0A7T915	Glucose-6-phosphate isomerase OS=Lactococcus lactis subsp. lactis OX=1360 GN=pgi PE=3 SV=1	0	35.605	24	8	10	8	448	49.6	5	15.53	8	1
FALSE	High	Master Protein	A0A4D6Q2F9	Glutamate decarboxylase OS=Lactococcus lactis OX=1358 GN=gadB PE=3 SV=1	0	2.684	2	1	1	1	466	53.8	5.16	1.92	1	1
FALSE	High	Master Protein	A0A1V0PEP1	Glutamate--tRNA ligase OS=Lactococcus lactis subsp. cremoris OX=1359 GN=gltX PE=3 SV=1	0	46.362	26	10	22	10	483	55.3	5.27	37.31	10	1
FALSE	High	Master Protein	A0A166J1M2	Glutamine ABC transporter periplasmic glutamine-binding protein OS=Lactococcus lactis subsp. cremoris OX=1359 GN=AB996_1914 PE=3 SV=1	0	17.549	7	4	5	4	714	78.4	9.11	7.72	4	1
FALSE	High	Master Protein	Q9CDL9	Glutamine synthetase OS=Lactococcus lactis subsp. lactis (strain IL1403) OX=272623 GN=glnA PE=3 SV=1	0	46.834	21	6	15	6	446	49.7	5.12	39	6	1
FALSE	High	Master Protein	T0VAF7	Glutamine--fructose-6-phosphate aminotransferase [isomerizing] OS=Lactococcus lactis subsp. cremoris TIFN3 OX=1234873 GN=glmS PE=3 SV=1	0	82.082	36	17	25	11	605	65.8	5.11	53.36	17	1
FALSE	High	Master Protein	A0A0M2ZVW7	Glutamyl aminopeptidase, pepA OS=Lactococcus lactis subsp. cremoris OX=1359 GN=VN96_0117 PE=3 SV=1	0	12.885	12	2	2	2	355	38.3	5.69	6.67	2	1
FALSE	High	Master Protein	Q032T3	Glutamyl-tRNA(Gln) amidotransferase subunit A OS=Lactococcus lactis subsp. cremoris (strain SK11) OX=272622 GN=gatA PE=3 SV=1	0	23.047	17	7	8	7	486	52.1	5.71	14.58	7	1
FALSE	High	Master Protein	T0UWJ9	Glutathione peroxidase OS=Lactococcus lactis subsp. cremoris TIFN7 OX=1234877 GN=LLT7_10740 PE=3 SV=1	0	13.206	22	3	3	3	157	17.9	5.07	7.78	3	1
FALSE	High	Master Protein	A0A1E7G1F7	Glyceraldehyde-3-phosphate dehydrogenase OS=Lactococcus lactis subsp. cremoris IBB477 OX=1449093 GN=AJ89_13505 PE=3 SV=1	0	97.391	52	14	59	8	336	35.8	6.05	112.31	14	1
FALSE	High	Master Protein	T0WPS8	Glycerol-3-phosphate dehydrogenase [NAD(P)+] OS=Lactococcus lactis subsp. cremoris TIFN3 OX=1234873 GN=gpsA PE=3 SV=1	0	30.109	21	5	8	5	342	37.3	5.96	15.63	5	1
FALSE	High	Master Protein	A0A6H2L698	Glycine betaine/L-proline ABC transporter ATP-binding protein OS=Lactococcus lactis subsp. cremoris OX=1359 GN=HG420_09845 PE=3 SV=1	0	4.076	3	1	1	1	407	45.6	5.15	2.05	1	1
FALSE	High	Master Protein	A0A0M2ZV27	Glycine/betaine ABC transporter permease OS=Lactococcus lactis subsp. cremoris OX=1359 GN=VN96_1426 PE=4 SV=1	0.006	0.869	6	1	1	1	169	18.9	8.62	0	1	1
FALSE	High	Master Protein	A0A1E7G3V6	Glycine--tRNA ligase beta subunit OS=Lactococcus lactis subsp. cremoris IBB477 OX=1449093 GN=glyS PE=3 SV=1	0	22.437	8	4	6	4	673	75.5	4.97	11.44	4	1
FALSE	High	Master Protein	T2F7I0	Glycoside hydrolase GH65 family OS=Lactococcus lactis subsp. cremoris KW2 OX=1295826 GN=kw2_1644 PE=3 SV=1	0	1.989	1	1	1	1	751	86.1	5.24	0	1	1
FALSE	High	Master Protein	Q032N8	Glycosyltransferase OS=Lactococcus lactis subsp. cremoris (strain SK11) OX=272622 GN=LACR_0216 PE=3 SV=1	0	3.669	3	1	1	1	330	38.9	8.24	0	1	1
FALSE	High	Master Protein	T0WCQ8	Glyoxalase OS=Lactococcus lactis subsp. cremoris TIFN7 OX=1234877 GN=LLT7_05585 PE=4 SV=1	0	7.588	6	2	2	2	389	43.1	5.31	3.03	2	1
FALSE	High	Master Protein	A0A0M2ZX11	GMP synthase [glutamine-hydrolyzing] OS=Lactococcus lactis subsp. cremoris OX=1359 GN=guaA PE=3 SV=1	0	27.412	20	9	9	4	513	56.8	4.96	13.86	9	1
FALSE	High	Master Protein	T0SA73	GNAT family acetyltransferase OS=Lactococcus lactis subsp. cremoris TIFN6 OX=1234876 GN=LLT6_10265 PE=4 SV=1	0	7.034	10	1	2	1	149	17.1	4.73	5.28	1	1
FALSE	High	Master Protein	A0A3S3PA21	GntR family transcriptional regulator OS=Lactococcus lactis OX=1358 GN=EO246_10715 PE=4 SV=1	0	11.334	15	3	3	3	235	26.7	9.28	7.02	3	1
FALSE	High	Master Protein	T0TNQ0	GTP cyclohydrolase 1 type 2 homolog OS=Lactococcus lactis subsp. cremoris TIFN6 OX=1234876 GN=LLT6_10635 PE=3 SV=1	0	5.677	6	1	1	1	257	28.3	5.06	2.7	1	1
FALSE	High	Master Protein	A0A084A866	GTPase Der OS=Lactococcus lactis subsp. cremoris GE214 OX=1415168 GN=der PE=3 SV=1	0	12.401	8	3	3	3	436	48.9	5.3	6.86	3	1
FALSE	High	Master Protein	A0A2R5HFI5	GTPase Era OS=Lactococcus termiticola OX=2169526 GN=era PE=3 SV=1	0	3.459	6	2	2	2	303	34.3	6.27	1.94	2	1
FALSE	High	Master Protein	Q02XY2	GTPase Obg OS=Lactococcus lactis subsp. cremoris (strain SK11) OX=272622 GN=obg PE=3 SV=1	0	4.706	3	1	1	1	437	48.2	4.94	2.73	1	1
FALSE	High	Master Protein	A0A6M0M4J4	GTP-sensing transcriptional pleiotropic repressor CodY OS=Lactococcus lactis OX=1358 GN=codY PE=3 SV=1	0	25.793	21	4	7	4	262	29.1	5.03	14.82	4	1
FALSE	High	Master Protein	T2F6U3	HAD superfamily hydrolase OS=Lactococcus lactis subsp. cremoris KW2 OX=1295826 GN=kw2_1269 PE=4 SV=1	0.002	1.141	3	1	1	1	267	30	4.91	0	1	1
FALSE	High	Master Protein	A0A1E7G2G0	Haloacid dehalogenase OS=Lactococcus lactis subsp. cremoris IBB477 OX=1449093 GN=AJ89_09460 PE=4 SV=1	0	8.833	12	2	5	2	269	30.2	5.14	7.81	2	1
FALSE	High	Master Protein	A0A2A5SSJ7	HDc domain-containing protein OS=Lactococcus cremoris subsp. tructae OX=542833 GN=RU92_GL002225 PE=4 SV=1	0	11.655	9	1	4	1	189	21.5	5.22	5.99	1	1
FALSE	High	Master Protein	A0A1E7G6N1	Heme ABC transporter ATP-binding protein OS=Lactococcus lactis subsp. cremoris IBB477 OX=1449093 GN=AJ89_01625 PE=3 SV=1	0	2.487	2	1	2	1	565	62.6	5.08	3.95	1	1
FALSE	High	Master Protein	A0A0V8B6P4	Heptaprenyl diphosphate synthase component II OS=Lactococcus lactis subsp. lactis OX=1360 GN=M20_1442 PE=3 SV=1	0	9.075	7	2	2	2	336	37.6	5.17	5.59	2	1
FALSE	High	Master Protein	A0A0M2ZUI1	HflK protein, hflK OS=Lactococcus lactis subsp. cremoris OX=1359 GN=HG420_06095 PE=4 SV=1	0	73.783	39	11	25	11	300	33.3	5.43	38.67	11	1
FALSE	High	Master Protein	T2F6J5	Histidine kinase OS=Lactococcus lactis subsp. cremoris KW2 OX=1295826 GN=kw2_1378 PE=4 SV=1	0	6.08	6	2	2	2	517	59.1	6.68	2.49	2	1
FALSE	High	Master Protein	A0A0M2ZPF6	Histidine--tRNA ligase OS=Lactococcus lactis subsp. cremoris OX=1359 GN=hisS PE=3 SV=1	0	24.61	14	5	7	5	430	49	4.98	15.31	5	1
FALSE	High	Master Protein	A0A166KKU4	Histidinol dehydrogenase OS=Lactococcus lactis subsp. cremoris OX=1359 GN=hisD PE=3 SV=1	0	3.089	2	1	1	1	434	47.5	5.26	2.34	1	1
FALSE	High	Master Protein	A0A443LE55	HIT family protein OS=Lactococcus lactis OX=1358 GN=EO246_06105 PE=4 SV=1	0	10.272	17	2	3	2	133	15	5.47	5.15	2	1
FALSE	High	Master Protein	A0A2A9HKW6	Holliday junction ATP-dependent DNA helicase RuvA OS=Lactococcus lactis OX=1358 GN=ruvA PE=3 SV=1	0	4.414	6	1	1	1	197	21.2	6.58	2.67	1	1
FALSE	High	Master Protein	A0A5D4GAR6	Homoserine dehydrogenase OS=Lactococcus lactis subsp. lactis bv. diacetylactis OX=44688 GN=FYK05_06005 PE=3 SV=1	0	8.956	8	2	2	2	428	46.9	5.22	4.41	2	1
FALSE	High	Master Protein	Q031B7	HPr kinase/phosphorylase OS=Lactococcus lactis subsp. cremoris (strain SK11) OX=272622 GN=hprK PE=3 SV=1	0	4.698	4	1	1	1	310	34.7	5.29	2.49	1	1
FALSE	High	Master Protein	T2F6Y9	Hydroxymethylglutaryl-CoA synthase OS=Lactococcus lactis subsp. cremoris KW2 OX=1295826 GN=kw2_1528 PE=3 SV=1	0	6.294	6	2	2	2	384	42.6	5.03	4.09	2	1
FALSE	High	Master Protein	A0A0V8CYG5	Hypoxanthine phosphoribosyltransferase OS=Lactococcus lactis subsp. lactis OX=1360 GN=KF282_1246 PE=3 SV=1	0	7.453	11	2	3	2	183	20.6	5.05	3.92	2	1
FALSE	High	Master Protein	A0A1E7G4J1	Indole-3-pyruvate decarboxylase OS=Lactococcus lactis subsp. cremoris IBB477 OX=1449093 GN=AJ89_06720 PE=3 SV=1	0	11.941	5	2	3	2	547	60.8	5.03	9.09	2	1
FALSE	High	Master Protein	H5SWG9	Inosine-5'-monophosphate dehydrogenase OS=Lactococcus lactis subsp. lactis IO-1 OX=1046624 GN=guaB PE=3 SV=1	0	57.686	26	11	18	11	493	52.8	6.37	32.2	11	1
FALSE	High	Master Protein	A0A084AEE0	Isoleucine--tRNA ligase OS=Lactococcus lactis subsp. cremoris GE214 OX=1415168 GN=ileS PE=3 SV=1	0	11.605	5	4	5	4	932	106.3	5.17	6.2	4	1
FALSE	High	Master Protein	T0V8T6	Lactose transport regulator OS=Lactococcus lactis subsp. cremoris TIFN3 OX=1234873 GN=LLT3_15930 PE=4 SV=1	0	4.749	7	1	2	1	205	22.4	5.3	2.33	1	1
FALSE	High	Master Protein	A0A5D4GJ69	Lantibiotic ABC transporter permease OS=Lactococcus lactis subsp. lactis bv. diacetylactis OX=44688 GN=FYK05_02440 PE=4 SV=1	0	2.23	3	1	1	1	242	27.6	9.69	0	1	1
FALSE	High	Master Protein	V5NTA4	Lantibiotic OS=Lactococcus lactis OX=1358 GN=nisA PE=3 SV=1	0	6.71	26	2	2	2	57	5.9	8.4	3.6	2	1
FALSE	High	Master Protein	A0A0M2ZQC6	Lantibiotic protection ABC transporter, ATP-binding subunit OS=Lactococcus lactis subsp. cremoris OX=1359 GN=VN96_2162 PE=4 SV=1	0	5.587	4	1	1	1	292	33.1	5.62	2.92	1	1
FALSE	High	Master Protein	A0A2A5SUY4	L-asparaginase OS=Lactococcus cremoris subsp. tructae OX=542833 GN=RU92_GL001232 PE=3 SV=1	0	3.607	3	1	2	1	323	35	5.91	1.82	1	1
FALSE	High	Master Protein	A0A6N3KDC6	L-aspartate aminotransferase apoenzyme OS=Lactococcus lactis subsp. cremoris OX=1359 GN=L3107_0144 PE=4 SV=1	0	5.164	4	1	2	1	404	45.4	5.52	2.27	1	1
FALSE	High	Master Protein	D9IXC0	Leader peptide-processing serine protease OS=Lactococcus lactis subsp. lactis OX=1360 GN=nisP PE=3 SV=1	0	5.01	2	1	1	1	682	74.7	7.18	2	1	1
FALSE	High	Master Protein	A2RLY6	Leucine--tRNA ligase OS=Lactococcus lactis subsp. cremoris (strain MG1363) OX=416870 GN=leuS PE=3 SV=1	0	36.66	9	6	14	6	829	93.7	5.2	30.88	6	1
FALSE	High	Master Protein	A0A0V8CNE3	Lipid II isoglutaminyl synthase (glutamine-hydrolyzing) subunit MurT OS=Lactococcus lactis subsp. lactis OX=1360 GN=murT PE=3 SV=1	0	4.287	3	1	2	1	449	49.9	6.74	4.74	1	1
FALSE	High	Master Protein	A0A0B8R3M8	Lipoate--protein ligase OS=Lactococcus lactis subsp. lactis OX=1360 GN=JCM5805K_2972 PE=4 SV=1	0	9.776	6	1	3	1	355	40.4	5.19	9.03	1	1
FALSE	High	Master Protein	A0A443LH72	Lipoprotein OS=Lactococcus lactis OX=1358 GN=EO246_03045 PE=3 SV=1	0	11.962	10	2	4	2	286	31.2	9.32	7.32	2	1
FALSE	High	Master Protein	P04034	L-lactate dehydrogenase 1 OS=Lactococcus lactis subsp. cremoris OX=1359 GN=ldh1 PE=1 SV=3	0	42.24	27	7	12	7	325	35	5.26	32.89	7	1
FALSE	High	Master Protein	A0A6H0UBG5	LPXTG cell wall anchor domain-containing protein OS=Lactococcus raffinolactis OX=1366 GN=GU336_00350 PE=4 SV=1	0.003	1.001	2	1	1	1	917	99.2	6.62	0	1	1
FALSE	High	Master Protein	A0A5P3ICG0	LrgA-associated membrane protein LrgB OS=Lactococcus lactis subsp. lactis bv. diacetylactis OX=44688 GN=D8K17_003650 PE=4 SV=1	0	4.852	6	1	1	1	232	24.5	9.64	2.69	1	1
FALSE	High	Master Protein	O69148	LUD_dom domain-containing protein OS=Lactococcus lactis subsp. cremoris OX=1359 PE=4 SV=1	0	5.527	14	2	2	2	227	25.1	5.31	2.1	2	1
FALSE	High	Master Protein	A0A6A0BAP9	LXG domain-containing protein OS=Lactococcus hodotermopsidis OX=2709157 GN=Hs30E_00150 PE=4 SV=1	0.004	0.94	1	1	1	1	524	60.1	5.05	0	1	1
FALSE	High	Master Protein	A0A0B8QLR1	Lysophospholipase L1 and related esterases OS=Lactococcus lactis subsp. lactis OX=1360 GN=JCM5805K_0574 PE=4 SV=1	0	4.36	9	1	1	1	121	13.1	9.7	2.29	1	1
FALSE	High	Master Protein	T0S2Q6	LysR family transcriptional regulator OS=Lactococcus lactis subsp. cremoris TIFN6 OX=1234876 GN=LLT6_13785 PE=3 SV=1	0	8.966	9	2	2	2	301	34.6	5.57	4.67	2	1
FALSE	High	Master Protein	A0A837SRU6	Lysyl-tRNA synthetase (Class II) OS=Lactococcus lactis subsp. lactis OX=1360 GN=KF134_0960 PE=4 SV=1	0	18.148	8	4	5	4	494	56.6	5.49	12.56	4	1
FALSE	High	Master Protein	A0A5C5BM60	M24 family metallopeptidase OS=Lactococcus lactis subsp. lactis OX=1360 GN=FIB48_02840 PE=4 SV=1	0	3.88	4	1	1	1	461	52.4	6.64	2.43	1	1
FALSE	High	Master Protein	A0A166J6S8	Magnesium and cobalt efflux protein CorC OS=Lactococcus lactis subsp. cremoris OX=1359 GN=AB996_1865 PE=3 SV=1	0	3.527	4	1	1	1	445	50	4.5	2.82	1	1
FALSE	High	Master Protein	T0UMQ9	Major cold shock protein OS=Lactococcus lactis subsp. cremoris TIFN1 OX=1234871 GN=LLT1_04825 PE=4 SV=1	0	13.972	40	4	4	3	65	7.1	4.94	8.78	4	1
FALSE	High	Master Protein	T2F452	Malonyl CoA-acyl carrier protein transacylase OS=Lactococcus lactis subsp. cremoris KW2 OX=1295826 GN=fabD PE=3 SV=1	0	11.079	17	4	4	4	306	33.4	5.6	4.07	4	1
FALSE	High	Master Protein	A0A2A5SY26	Maltose ABC transporter substrate binding protein OS=Lactococcus cremoris subsp. tructae OX=542833 GN=RU92_GL000460 PE=4 SV=1	0	46.753	29	11	15	11	409	43.5	8.92	25.64	11	1
FALSE	High	Master Protein	T2F4U3	Mannose-6-phosphate isomerase OS=Lactococcus lactis subsp. cremoris KW2 OX=1295826 GN=manA PE=3 SV=1	0	12.678	11	3	5	3	315	35.5	5.24	11.34	3	1
FALSE	High	Master Protein	T0VMP8	Metalloregulator OS=Lactococcus lactis subsp. cremoris TIFN7 OX=1234877 GN=LLT7_01155 PE=3 SV=1	0	1.52	7	1	1	1	217	24.9	5.59	0	1	1
FALSE	High	Master Protein	A0A1E7G2Q9	Meth_synt_2 domain-containing protein OS=Lactococcus lactis subsp. cremoris IBB477 OX=1449093 GN=AJ89_10015 PE=4 SV=1	0	29.486	21	7	8	1	369	42.5	5.43	18.09	7	1
FALSE	High	Master Protein	A0A0V8CSQ1	Methionine aminopeptidase OS=Lactococcus lactis subsp. lactis OX=1360 GN=map PE=3 SV=1	0	6.344	4	1	2	1	284	31.8	4.92	2.3	1	1
FALSE	High	Master Protein	A0A168DGX8	Methionine synthase II (Cobalamin-independent) OS=Lactococcus lactis subsp. cremoris OX=1359 GN=AB996_0725 PE=4 SV=1	0	32.038	22	7	8	1	369	42.6	5.29	18.36	7	1
FALSE	High	Master Protein	A0A2A9IQV5	Methionine--tRNA ligase OS=Lactococcus lactis OX=1358 GN=metG PE=3 SV=1	0	31.182	11	6	10	6	662	75.8	5.03	17.15	6	1
FALSE	High	Master Protein	A0A6N3KIP2	Methionyl-tRNA formyltransferase OS=Lactococcus lactis subsp. cremoris OX=1359 GN=fmt PE=3 SV=1	0	6.226	13	2	2	2	323	35.6	6.07	3.06	2	1
FALSE	High	Master Protein	T0SEM9	Methylenetetrahydrofolate--tRNA-(uracil-5-)-methyltransferase TrmFO OS=Lactococcus lactis subsp. cremoris TIFN6 OX=1234876 GN=gid PE=3 SV=1	0	8.528	5	2	2	2	448	50.1	5.69	5.67	2	1
FALSE	High	Master Protein	T0WQH9	Mid-cell-anchored protein Z OS=Lactococcus lactis subsp. cremoris TIFN3 OX=1234873 GN=mapZ PE=3 SV=1	0	8.195	6	4	4	4	669	72.8	4.83	4.7	4	1
FALSE	High	Master Protein	A0A7Z8A5S6	Multidrug ABC transporter ATP-binding protein OS=Lactococcus lactis subsp. cremoris OX=1359 GN=BU174_01610 PE=4 SV=1	0	25.404	15	7	8	7	573	63.2	6.3	17.74	7	1
FALSE	High	Master Protein	T0WU83	Multidrug ABC transporter permease OS=Lactococcus lactis subsp. cremoris TIFN3 OX=1234873 GN=LLT3_09350 PE=4 SV=1	0	3.806	2	1	2	1	664	74	5.99	2.14	1	1
FALSE	High	Master Protein	Q0GUK2	Multidrug transporter (Fragment) OS=Lactococcus lactis subsp. lactis OX=1360 GN=lmrA PE=4 SV=1	0	9.374	3	1	2	1	587	64.4	6.49	5.47	1	1
FALSE	High	Master Protein	A0A0V8DZL9	Multiple sugar ABC transporter ATP-binding protein OS=Lactococcus lactis subsp. lactis OX=1360 GN=LMG9449_0969 PE=4 SV=1	0	3.649	2	1	1	1	378	42.2	6.47	2.41	1	1
FALSE	High	Master Protein	T2F8E2	MutT/NUDIX family protein OS=Lactococcus lactis subsp. cremoris KW2 OX=1295826 GN=kw2_1940 PE=4 SV=1	0	9.803	11	2	3	2	194	22.3	4.91	3.32	2	1
FALSE	High	Master Protein	A2RLH9	Myosin-crossreactive streptococcal antigen homologue OS=Lactococcus lactis subsp. cremoris (strain MG1363) OX=416870 GN=mycA PE=4 SV=1	0	33.106	10	6	9	6	587	66.9	5.39	20.87	6	1
FALSE	High	Master Protein	A0A2A9IN44	N-acetyl-gamma-glutamyl-phosphate reductase OS=Lactococcus lactis OX=1358 GN=argC PE=3 SV=1	0	5.07	3	1	1	1	340	37.9	5.69	2.85	1	1
FALSE	High	Master Protein	G8P4B2	N-acetylglucosamine-6-phosphate deacetylase OS=Lactococcus lactis subsp. cremoris A76 OX=1104322 GN=llh_7325 PE=3 SV=1	0	2.824	3	1	1	1	382	41.2	4.94	2.58	1	1
FALSE	High	Master Protein	A0A7Z7ZZU6	N-acetylmuramic acid 6-phosphate etherase OS=Lactococcus lactis subsp. cremoris OX=1359 GN=murQ PE=3 SV=1	0	10.705	8	2	3	2	297	32	4.87	5.01	2	1
FALSE	High	Master Protein	A0A1E7G7C0	N-acetylmuramoyl-L-alanine amidase OS=Lactococcus lactis subsp. cremoris IBB477 OX=1449093 GN=AJ89_02850 PE=3 SV=1	0	2.636	2	1	1	1	574	60.6	5.14	1.69	1	1
FALSE	High	Master Protein	A0A166JNC2	NAD(FAD)-utilizing dehydrogenase OS=Lactococcus lactis subsp. cremoris OX=1359 GN=AB996_1221 PE=4 SV=1	0	3.82	2	1	1	1	535	58.5	6.68	2.06	1	1
FALSE	High	Master Protein	A0A2A9IN57	NAD(P)/FAD-dependent oxidoreductase OS=Lactococcus lactis OX=1358 GN=BW154_08855 PE=4 SV=1	0	8.183	6	2	2	2	419	46	7.12	3.52	2	1
FALSE	High	Master Protein	A0A6N3KDA4	NADH dehydrogenase OS=Lactococcus lactis subsp. cremoris OX=1359 GN=L3107_1449 PE=4 SV=1	0	5.515	2	1	1	1	667	74.1	8.84	3.04	1	1
FALSE	High	Master Protein	A2RIB7	NADH oxidase OS=Lactococcus lactis subsp. cremoris (strain MG1363) OX=416870 GN=noxE PE=1 SV=1	0	30.81	12	5	11	5	446	48.8	5.55	30.48	5	1
FALSE	High	Master Protein	A0A6A0BDY9	NADH-dependent alcohol dehydrogenase OS=Lactococcus hodotermopsidis OX=2709157 GN=Hs30E_05980 PE=3 SV=1	0.003	0.963	3	1	1	1	397	43.3	5.02	0	1	1
FALSE	High	Master Protein	A0A0H1RMP2	NADH-flavin reductase OS=Lactococcus lactis subsp. lactis OX=1360 GN=VN91_1724 PE=4 SV=1	0.001	1.168	4	1	1	1	210	23.1	5.58	0	1	1
FALSE	High	Master Protein	A0A0M2ZTN5	NADPH-dependent F420 reductase, npdG OS=Lactococcus lactis subsp. cremoris OX=1359 GN=VN96_0568 PE=4 SV=1	0	5.201	7	1	2	1	190	20.3	4.75	4.73	1	1
FALSE	High	Master Protein	A0A5C8K405	NADPH-dependent L-lysine N(6)-monooxygenase OS=Lactococcus sp. dk310 OX=2603289 GN=FVP42_04985 PE=4 SV=1	0	10.149	4	1	3	1	445	48.3	5.08	8.45	1	1
FALSE	High	Master Protein	A0A084A979	NH(3)-dependent NAD(+) synthetase OS=Lactococcus lactis subsp. cremoris GE214 OX=1415168 GN=nadE PE=3 SV=1	0	16.59	13	2	2	2	274	30.1	5.11	6.46	2	1
FALSE	High	Master Protein	A0A0M2ZW57	Nickel ABC transporter, nickel/metallophore periplasmic binding protein, nikA OS=Lactococcus lactis subsp. cremoris OX=1359 GN=VN96_0075 PE=3 SV=1	0	10.42	5	2	3	2	545	59.7	7.81	4.62	2	1
FALSE	High	Master Protein	A0A1E7G3S0	Nicotinate phosphoribosyltransferase OS=Lactococcus lactis subsp. cremoris IBB477 OX=1449093 GN=AJ89_07995 PE=3 SV=1	0	14.243	10	4	4	4	490	55.9	5.19	7.71	4	1
FALSE	High	Master Protein	D9IXB6	NisB OS=Lactococcus lactis subsp. lactis OX=1360 GN=nisB PE=4 SV=1	0	18.907	5	4	7	4	993	117.4	6.38	11.43	4	1
FALSE	High	Master Protein	Q6U1L8	Nisin immunity protein OS=Lactococcus lactis subsp. lactis OX=1360 GN=nisI PE=4 SV=1	0	3.041	6	1	1	1	245	27.8	5.44	2.27	1	1
FALSE	High	Master Protein	D9IXC1	NisR OS=Lactococcus lactis subsp. lactis OX=1360 GN=nisR PE=4 SV=1	0	2.138	4	1	1	1	228	26.6	5.29	1.71	1	1
FALSE	High	Master Protein	A0A0V8D802	Nitroreductase family protein OS=Lactococcus lactis subsp. lactis OX=1360 GN=LMG8520_1305 PE=4 SV=1	0	7.593	13	2	3	2	202	22.5	4.77	4.53	2	1
FALSE	High	Master Protein	D2BQT7	Non-ribosomal peptide sythetase OS=Lactococcus lactis subsp. lactis (strain KF147) OX=684738 GN=nrpA PE=3 SV=1	0.007	0.764	0	1	2	1	5711	649.4	5.5	1.78	1	1
FALSE	High	Master Protein	G8P9B6	Non-specific DNA-binding protein Dps / Iron-binding ferritin-like antioxidant protein / Ferroxidase OS=Lactococcus lactis subsp. cremoris A76 OX=1104322 GN=llh_11690 PE=3 SV=1	0	5.789	13	1	1	1	148	16.6	4.83	3.08	1	1
FALSE	High	Master Protein	G6FCA5	Non-specific serine/threonine protein kinase OS=Lactococcus lactis subsp. lactis CNCM I-1631 OX=1042402 GN=LLCRE1631_01148 PE=4 SV=1	0	9.788	5	2	2	2	627	67.8	5.16	3.78	2	1
FALSE	High	Master Protein	A0A443LKB7	Nucleoid-associated protein EO246_00575 OS=Lactococcus lactis OX=1358 GN=EO246_00575 PE=3 SV=1	0	14.988	31	2	6	2	99	11.1	4.75	16.44	2	1
FALSE	High	Master Protein	A0A0V8D7C7	Nucleotide-binding protein LMG8520_1402 OS=Lactococcus lactis subsp. lactis OX=1360 GN=LMG8520_1402 PE=3 SV=1	0	6.916	6	2	2	2	295	33.6	6.34	4.51	2	1
FALSE	High	Master Protein	A0A5P3IEX2	Oligoendopeptidase F OS=Lactococcus lactis subsp. lactis bv. diacetylactis OX=44688 GN=pepF PE=3 SV=1	0	5.613	5	3	3	2	601	69.9	5.38	3.66	3	1
FALSE	High	Master Protein	Q02X56	Oligopeptidase O1, Metallo peptidase, MEROPS family M13 OS=Lactococcus lactis subsp. cremoris (strain SK11) OX=272622 GN=LACR_1984 PE=4 SV=1	0	12.067	5	2	4	2	627	71.8	4.91	10.19	2	1
FALSE	High	Master Protein	A0A1E7G5G1	Oligopeptidase PepB OS=Lactococcus lactis subsp. cremoris IBB477 OX=1449093 GN=AJ89_04220 PE=3 SV=1	0	9.833	7	4	5	3	601	70	5.29	6.66	4	1
FALSE	High	Master Protein	P94874	ORF protein (Fragment) OS=Lactococcus lactis OX=1358 GN=ORF PE=4 SV=1	0	2.465	4	1	1	1	283	32.1	9.89	2.41	1	1
FALSE	High	Master Protein	A0A6H2L2G6	Ornithine carbamoyltransferase OS=Lactococcus lactis subsp. cremoris OX=1359 GN=argF PE=3 SV=1	0	44.72	32	10	32	10	354	39.5	5.58	50.74	10	1
FALSE	High	Master Protein	A0A7T3F7B8	Orotate phosphoribosyltransferase OS=Lactococcus lactis OX=1358 GN=I6G22_00875 PE=4 SV=1	0	3.989	9	2	2	2	209	22.6	5.3	1.79	2	1
FALSE	High	Master Protein	A0A0M2ZUZ4	O-succinylhomoserine (Thiol)-lyase, metB OS=Lactococcus lactis subsp. cremoris OX=1359 GN=VN96_1501 PE=3 SV=1	0	14.714	8	2	5	2	380	40.9	5.36	10.67	2	1
FALSE	High	Master Protein	G8P4X8	Oxidoreductase of aldo/keto reductase family, subgroup 1 OS=Lactococcus lactis subsp. cremoris A76 OX=1104322 GN=llh_1570 PE=4 SV=1	0	16.061	21	5	9	5	281	31.1	5.71	14.6	5	1
FALSE	High	Master Protein	T0VDA6	Oxidoreductase OS=Lactococcus lactis subsp. cremoris TIFN3 OX=1234873 GN=LLT3_06525 PE=4 SV=1	0	9.675	13	3	4	3	339	38.1	5.17	2.65	3	1
FALSE	High	Master Protein	A0A837SQ95	Oxygen-insensitive NAD(P)H nitroreductase / Dihydropteridine reductase OS=Lactococcus lactis subsp. lactis OX=1360 GN=KF134_1397 PE=4 SV=1	0	11.175	18	3	4	3	203	23.2	6.14	4.81	3	1
FALSE	High	Master Protein	A0A199YU54	Penicillin acylase OS=Lactococcus lactis RTB018 OX=1408188 GN=V425_04515 PE=3 SV=1	0	3.794	6	1	1	1	323	36.4	5.44	3.17	1	1
FALSE	High	Master Protein	A0A1V0NZV0	Penicillin-binding protein transpeptidase OS=Lactococcus lactis subsp. lactis OX=1360 GN=LLUC06_0453 PE=3 SV=1	0	6.508	2	1	1	1	721	77.9	7.21	3.35	1	1
FALSE	High	Master Protein	A0A1E7G193	Peptidase C51 domain-containing protein OS=Lactococcus lactis subsp. cremoris IBB477 OX=1449093 GN=AJ89_13110 PE=4 SV=1	0	67.779	32	14	26	14	454	46.9	7.97	42.27	14	1
FALSE	High	Master Protein	G8P6Q0	Peptidase T OS=Lactococcus lactis subsp. cremoris A76 OX=1104322 GN=pepT PE=3 SV=1	0	30.268	18	6	13	6	413	45.9	4.86	28.45	6	1
FALSE	High	Master Protein	A0A2A5STM0	Peptidase_M16_C domain-containing protein OS=Lactococcus cremoris subsp. tructae OX=542833 GN=RU92_GL002009 PE=4 SV=1	0	5.983	4	1	1	1	423	48	5.08	2.37	1	1
FALSE	High	Master Protein	A0A2A9IMW8	Peptide ABC transporter ATP-binding protein OS=Lactococcus lactis OX=1358 GN=BW154_03745 PE=4 SV=1	0	5.419	6	1	2	1	247	27.1	5.36	5.57	1	1
FALSE	High	Master Protein	A0A2R5HKU6	Peptide chain release factor 1 OS=Lactococcus termiticola OX=2169526 GN=prfA PE=3 SV=1	0	2.339	3	1	2	1	357	40.3	4.96	0	1	1
FALSE	High	Master Protein	A0A1E7G315	Peptide chain release factor 2 OS=Lactococcus lactis subsp. cremoris IBB477 OX=1449093 GN=prfB PE=3 SV=1	0	11.653	11	3	5	3	365	41.5	4.67	11.66	3	1
FALSE	High	Master Protein	T0UP45	Peptide chain release factor 3 OS=Lactococcus lactis subsp. cremoris TIFN7 OX=1234877 GN=prfC PE=3 SV=1	0	9.938	7	2	2	2	523	59.5	5.16	4.91	2	1
FALSE	High	Master Protein	A0A199YT22	Peptide deformylase OS=Lactococcus lactis RTB018 OX=1408188 GN=def PE=3 SV=1	0	5.38	7	1	1	1	206	23.1	5.24	2.73	1	1
FALSE	High	Master Protein	Q032Q9	Peptide methionine sulfoxide reductase MsrB OS=Lactococcus lactis subsp. cremoris (strain SK11) OX=272622 GN=msrB PE=3 SV=1	0	1.736	11	1	1	1	142	16.3	5.64	0	1	1
FALSE	High	Master Protein	A0A6H2L1L8	Peptidoglycan hydrolase OS=Lactococcus lactis subsp. cremoris OX=1359 GN=HG420_04305 PE=3 SV=1	0	13.793	10	3	3	3	437	46.6	9.91	5.86	3	1
FALSE	High	Master Protein	A0A0M2ZRG3	Peptidyl-prolyl cis-trans isomerase OS=Lactococcus lactis subsp. cremoris OX=1359 GN=VN96_1376 PE=3 SV=1	0	10.055	25	3	3	3	196	21.6	4.82	6.1	3	1
FALSE	High	Master Protein	A0A0M2ZVD4	Phage major tail protein, TP901-1 family OS=Lactococcus lactis subsp. cremoris OX=1359 GN=VN96_1805 PE=4 SV=1	0	5.723	7	1	1	1	174	18.8	4.73	2.89	1	1
FALSE	High	Master Protein	A0A2A5SFA1	Phenylalanine--tRNA ligase alpha subunit OS=Lactococcus lactis subsp. hordniae OX=203404 GN=pheS PE=3 SV=1	0	4.835	3	1	1	1	346	39.3	5.85	2.48	1	1
FALSE	High	Master Protein	A0A552XPS7	Phenylalanine--tRNA ligase beta subunit OS=Lactococcus lactis OX=1358 GN=pheT PE=3 SV=1	0	32.767	12	8	12	8	797	87.1	4.91	27.69	8	1
FALSE	High	Master Protein	A0A199YP18	PhoB family transcriptional regulator OS=Lactococcus lactis RTB018 OX=1408188 GN=V425_11335 PE=4 SV=1	0	9.135	9	2	2	2	230	26.7	5.48	3.62	2	1
FALSE	High	Master Protein	A0A2Z5Z5V5	Phosphate acetyltransferase OS=Lactococcus lactis subsp. cremoris OX=1359 GN=eutD PE=3 SV=1	0	29.87	19	6	8	5	326	35.2	5.15	17.6	6	1
FALSE	High	Master Protein	A0A4Q7DPB0	Phosphate starvation-inducible protein PhoH OS=Lactococcus sp. S-13 OX=2507158 GN=phoH PE=4 SV=1	0	13.556	10	2	3	2	326	36.3	6.29	7.09	2	1
FALSE	High	Master Protein	A0A2A5SY71	Phosphate transporter ATP-binding protein OS=Lactococcus cremoris subsp. tructae OX=542833 GN=RU92_GL000505 PE=4 SV=1	0	5.978	6	1	1	1	269	30.2	5.54	2.33	1	1
FALSE	High	Master Protein	A0A1V0PIB1	Phosphate-binding protein OS=Lactococcus lactis subsp. cremoris OX=1359 GN=L3107_1686 PE=3 SV=1	0	2.538	5	1	2	1	274	29.5	8.87	3.81	1	1
FALSE	High	Master Protein	Q02XG0	Phosphate-specific transport system accessory protein PhoU OS=Lactococcus lactis subsp. cremoris (strain SK11) OX=272622 GN=LACR_1876 PE=3 SV=1	0	13.989	8	1	2	1	217	24.5	4.93	6.74	1	1
FALSE	High	Master Protein	T0VVB1	Phospho-2-dehydro-3-deoxyheptonate aldolase OS=Lactococcus lactis subsp. cremoris TIFN1 OX=1234871 GN=LLT1_03070 PE=3 SV=1	0	11.319	8	2	2	2	345	39.2	5.63	5.29	2	1
FALSE	High	Master Protein	Q032Z4	Phosphocarrier protein HPr OS=Lactococcus lactis subsp. cremoris (strain SK11) OX=272622 GN=LACR_0103 PE=3 SV=1	0	2.414	11	1	1	1	88	9.1	5.05	2.47	1	1
FALSE	High	Master Protein	A0A166JUN8	Phosphoenolpyruvate-protein phosphotransferase OS=Lactococcus lactis subsp. cremoris OX=1359 GN=AB996_0954 PE=3 SV=1	0	62.068	25	13	22	13	575	62.5	4.78	37.52	13	1
FALSE	High	Master Protein	A0A0H1RPA8	Phosphoesterase OS=Lactococcus lactis subsp. lactis OX=1360 GN=ysnB PE=3 SV=1	0	8.769	10	1	1	1	167	19.1	5.21	3.46	1	1
FALSE	High	Master Protein	A0A854XF19	Phosphoesterase, DHH family protein OS=Lactococcus lactis subsp. cremoris OX=1359 GN=RU89_GL001546 PE=4 SV=1	0	12.413	9	5	5	5	639	72.2	5.67	8.73	5	1
FALSE	High	Master Protein	A0A1E7G712	Phosphoglucosamine mutase OS=Lactococcus lactis subsp. cremoris IBB477 OX=1449093 GN=glmM PE=3 SV=1	0	61.184	28	9	16	9	452	48.7	4.87	27.01	9	1
FALSE	High	Master Protein	A0A7X3E8F0	Phosphoglycerate kinase OS=Lactococcus lactis OX=1358 GN=pgk PE=3 SV=1	0	58.02	42	14	32	6	398	42	5.17	65.75	14	1
FALSE	High	Master Protein	A0A084AD49	Phosphoglycerate mutase OS=Lactococcus lactis subsp. cremoris GE214 OX=1415168 GN=U725_00551 PE=4 SV=1	0	4.395	6	1	1	1	197	22	6.81	2.87	1	1
FALSE	High	Master Protein	A0A2A5RIS1	Phosphomannomutase OS=Lactococcus fujiensis JCM 16395 OX=1291764 GN=RT41_GL000587 PE=3 SV=1	0	6.59	6	1	5	1	251	28	4.67	12.68	1	1
FALSE	High	Master Protein	A0A1E7G243	Phosphopantothenoylcysteine decarboxylase OS=Lactococcus lactis subsp. cremoris IBB477 OX=1449093 GN=AJ89_11220 PE=4 SV=1	0	5.268	10	1	2	1	178	19.5	6.54	5.73	1	1
FALSE	High	Master Protein	D2BQ38	Phosphopentomutase OS=Lactococcus lactis subsp. lactis (strain KF147) OX=684738 GN=deoB PE=3 SV=1	0	16.493	10	4	4	4	411	45.7	5.1	9.29	4	1
FALSE	High	Master Protein	A0A6M0M7X9	PIN/TRAM domain-containing protein OS=Lactococcus lactis OX=1358 GN=GTP08_07660 PE=3 SV=1	0	4.64	5	2	2	2	366	40.3	7.4	2.37	2	1
FALSE	High	Master Protein	A0A1V0P4H7	Polyribonucleotide nucleotidyltransferase OS=Lactococcus lactis subsp. lactis OX=1360 GN=pnp PE=3 SV=1	0	7.305	3	2	2	2	773	84.5	5.11	1.99	2	1
FALSE	High	Master Protein	A0A166KME8	Potassium efflux system KefA protein / Small-conductance mechanosensitive channel OS=Lactococcus lactis subsp. cremoris OX=1359 GN=AB996_0063 PE=3 SV=1	0	8.32	13	2	2	2	248	27.5	8.22	2.68	2	1
FALSE	High	Master Protein	A0A0H1RYL1	Potassium uptake protein, kup OS=Lactococcus lactis subsp. lactis OX=1360 GN=VN91_0038 PE=3 SV=1	0	4.602	4	1	1	1	305	36	8.7	3.03	1	1
FALSE	High	Master Protein	T2F8R6	Preprotein translocase YajC subunit OS=Lactococcus lactis subsp. cremoris KW2 OX=1295826 GN=kw2_2193 PE=3 SV=1	0	7.316	16	1	2	1	110	12	4.88	5.2	1	1
FALSE	High	Master Protein	A0A0V8EDZ8	Probable DNA-directed RNA polymerase subunit delta OS=Lactococcus lactis subsp. lactis OX=1360 GN=rpoE PE=3 SV=1	0	5.808	14	2	3	2	187	21.4	3.95	4.27	2	1
FALSE	High	Master Protein	A0A0V8BS12	Probable tRNA sulfurtransferase OS=Lactococcus lactis subsp. lactis OX=1360 GN=thiI PE=3 SV=1	0	6.8	6	2	3	2	406	45.3	5.4	2.66	2	1
FALSE	High	Master Protein	T0UTJ0	Proline--tRNA ligase OS=Lactococcus lactis subsp. cremoris TIFN1 OX=1234871 GN=proS PE=3 SV=1	0	24.595	7	3	6	2	616	69.2	4.89	17.31	3	1
FALSE	High	Master Protein	A0A2A8DCQ5	Protease OS=Lactococcus lactis OX=1358 GN=ydcP_1 PE=4 SV=1	0	7.698	9	2	2	2	307	34.6	5.19	2.61	2	1
FALSE	High	Master Protein	A0A6N3KDF2	Protein GrpE OS=Lactococcus lactis subsp. cremoris OX=1359 GN=grpE PE=3 SV=1	0	16.436	18	3	5	2	179	20.6	4.55	8.87	3	1
FALSE	High	Master Protein	A0A552XKH3	Protein NrdI OS=Lactococcus lactis OX=1358 GN=nrdI PE=3 SV=1	0	2.676	7	1	1	1	140	15.6	4.77	1.82	1	1
FALSE	High	Master Protein	T0TJ79	Protein RecA OS=Lactococcus lactis subsp. cremoris TIFN6 OX=1234876 GN=recA PE=3 SV=1	0	29.468	21	5	10	5	364	38.7	5.12	24.37	5	1
FALSE	High	Master Protein	T0VZ42	Protein translocase subunit SecA OS=Lactococcus lactis subsp. cremoris TIFN1 OX=1234871 GN=secA PE=3 SV=1	0	42.619	13	8	12	8	865	97.9	5.25	26.87	8	1
FALSE	High	Master Protein	A0A1V0PEG3	Protein translocase subunit SecY OS=Lactococcus lactis subsp. cremoris OX=1359 GN=secY PE=3 SV=1	0	3.12	3	1	1	1	439	48.4	9.89	0	1	1
FALSE	High	Master Protein	A0A854XJW6	PrtP lactocepin I OS=Lactococcus lactis subsp. cremoris OX=1359 GN=RU89_GL002098 PE=4 SV=1	0	13.992	1	2	3	2	2032	213	5.02	9.49	2	1
FALSE	High	Master Protein	A0A5P3IGP8	Pseudouridine synthase OS=Lactococcus lactis subsp. lactis bv. diacetylactis OX=44688 GN=D8K17_006540 PE=3 SV=1	0	2.633	5	1	1	1	239	26.6	9.58	1.78	1	1
FALSE	High	Master Protein	A0A1E7G6W1	PTS cellobiose transporter subunit IIA OS=Lactococcus lactis subsp. cremoris IBB477 OX=1449093 GN=AJ89_02090 PE=4 SV=1	0	11.574	23	2	2	2	116	12.9	4.94	5.68	2	1
FALSE	High	Master Protein	A0A4Q7DRR5	PTS fructose transporter subunit IIC OS=Lactococcus sp. S-13 OX=2507158 GN=EQJ87_02330 PE=4 SV=1	0	19.377	8	5	6	1	634	66.2	6.81	12	5	1
FALSE	High	Master Protein	A0A6I2I0L6	PTS sugar transporter subunit IIB OS=Lactococcus lactis subsp. lactis OX=1360 GN=GJI88_05805 PE=4 SV=1	0	9.921	12	2	2	2	108	11.3	5.48	6.21	2	1
FALSE	High	Master Protein	A0A161W3M3	PTS system fructose-specific IIA/B/C component OS=Lactococcus lactis subsp. cremoris OX=1359 GN=AB996_0592 PE=4 SV=1	0	37.719	15	8	18	4	634	66	6.33	35.58	8	1
FALSE	High	Master Protein	A2RJ80	PTS system, mannose-specific IID component OS=Lactococcus lactis subsp. cremoris (strain MG1363) OX=416870 GN=ptnD PE=4 SV=1	0	24.097	14	3	4	3	307	33.6	9.61	12	3	1
FALSE	High	Master Protein	A0A0H1RP86	PTS system, sucrose-specific IIBC component OS=Lactococcus lactis subsp. lactis OX=1360 GN=VN91_1088 PE=4 SV=1	0	3.392	2	1	1	1	650	69.5	6.87	1.91	1	1
FALSE	High	Master Protein	T0VHF4	P-type Ca(2+) transporter OS=Lactococcus lactis subsp. cremoris TIFN3 OX=1234873 GN=LLT3_03295 PE=4 SV=1	0	18.691	7	4	5	4	877	95.9	5.11	10.26	4	1
FALSE	High	Master Protein	A0A7X1ZCP8	Pur operon repressor OS=Lactococcus hircilactis OX=1494462 GN=purR PE=3 SV=1	0	9.73	7	1	2	1	268	30	6.95	6.4	1	1
FALSE	High	Master Protein	G8P552	Purine nucleoside phosphorylase DeoD-type OS=Lactococcus lactis subsp. cremoris A76 OX=1104322 GN=deoD PE=3 SV=1	0	10.839	14	3	4	3	235	25.5	5.6	9.33	3	1
FALSE	High	Master Protein	G8P7X9	Purine trans deoxyribosylase (Nucleoside deoxyribosyltransferase-I) OS=Lactococcus lactis subsp. cremoris A76 OX=1104322 GN=llh_10465 PE=4 SV=1	0	4.95	8	1	1	1	159	18.3	5.07	2.99	1	1
FALSE	High	Master Protein	A0A084ADZ1	Putative acetyltransferase OS=Lactococcus lactis subsp. cremoris GE214 OX=1415168 GN=U725_00295 PE=4 SV=1	0	8.961	16	2	3	2	183	20.8	4.55	8.99	2	1
FALSE	High	Master Protein	A0A7X1Z7Q9	Putative C-S lyase OS=Lactococcus hircilactis OX=1494462 GN=GHI93_02600 PE=4 SV=1	0	2.564	3	1	1	1	389	44.5	5.83	1.61	1	1
FALSE	High	Master Protein	A0A2C8EK71	Putative dTDP-4-dehydrorhamnose 3,5-epimerase OS=Lactococcus piscium OX=1364 GN=rfbC PE=4 SV=1	0	3.4	5	1	1	1	200	22.5	5.06	2.09	1	1
FALSE	High	Master Protein	A0A2N5WAV9	Putative HTH-type transcriptional regulator YdfH OS=Lactococcus lactis subsp. lactis OX=1360 GN=ydfH PE=4 SV=1	0	4.26	4	1	1	1	227	26.6	5.81	2.31	1	1
FALSE	High	Master Protein	A2RLQ1	Putative hydrolase OS=Lactococcus lactis subsp. cremoris (strain MG1363) OX=416870 GN=llmg_1647 PE=4 SV=1	0	21.514	16	3	4	3	268	30.3	4.94	10.37	3	1
FALSE	High	Master Protein	A2RLT6	Putative membrane protein OS=Lactococcus lactis subsp. cremoris (strain MG1363) OX=416870 GN=llmg_1683 PE=4 SV=1	0	8.467	9	1	2	1	173	19.9	8.62	3.99	1	1
FALSE	High	Master Protein	A0A084ADN3	Putative N6-adenine-specific DNA methylase OS=Lactococcus lactis subsp. cremoris GE214 OX=1415168 GN=U725_00367 PE=4 SV=1	0	16.287	10	3	3	3	384	43.4	8.47	8.1	3	1
FALSE	High	Master Protein	A2RMW1	Putative phosphoprotein phosphatase OS=Lactococcus lactis subsp. cremoris (strain MG1363) OX=416870 GN=pppL PE=4 SV=1	0	16.379	14	3	5	3	258	28.3	4.49	10.5	3	1
FALSE	High	Master Protein	I7LSN4	Putative pre-16S rRNA nuclease OS=Lactococcus raffinolactis 4877 OX=1215915 GN=BN193_11415 PE=3 SV=1	0	1.993	6	1	1	1	141	16	7.06	0	1	1
FALSE	High	Master Protein	T0VVM7	Putative ribose-phosphate pyrophosphokinase OS=Lactococcus lactis subsp. cremoris TIFN7 OX=1234877 GN=prs PE=3 SV=1	0	4.188	9	2	2	2	321	35.4	5.44	1.66	2	1
FALSE	High	Master Protein	A2RIR9	Putative translation factor OS=Lactococcus lactis subsp. cremoris (strain MG1363) OX=416870 GN=llmg_0562 PE=4 SV=1	0	3.92	3	1	1	1	306	34	6.35	3.03	1	1
FALSE	High	Master Protein	A0A1E7G261	Pyridine nucleotide-disulfide oxidoreductase OS=Lactococcus lactis subsp. cremoris IBB477 OX=1449093 GN=AJ89_10435 PE=3 SV=1	0	54.598	22	8	13	8	449	48.7	6.04	25.74	8	1
FALSE	High	Master Protein	T2F625	Pyrimidine-nucleoside phosphorylase OS=Lactococcus lactis subsp. cremoris KW2 OX=1295826 GN=pdp PE=3 SV=1	0	6.101	4	1	2	1	430	46.5	5.39	5.19	1	1
FALSE	High	Master Protein	A0A6H2L690	Pyrimidine-nucleoside phosphorylase OS=Lactococcus lactis subsp. cremoris OX=1359 GN=HG420_09790 PE=3 SV=1	0	3.955	2	1	1	1	430	46.6	5.25	2.41	1	1
FALSE	High	Master Protein	T0TIZ8	Pyrophosphate phospho-hydrolase OS=Lactococcus lactis subsp. cremoris TIFN6 OX=1234876 GN=LLT6_12020 PE=3 SV=1	0	22.347	18	5	8	5	314	34.1	4.88	21.2	5	1
FALSE	High	Master Protein	T2F870	Pyrroline-5-carboxylate reductase OS=Lactococcus lactis subsp. cremoris KW2 OX=1295826 GN=proC PE=3 SV=1	0.007	0.726	3	1	1	1	263	28.1	5.77	0	1	1
FALSE	High	Master Protein	T0UHX1	Pyruvate carboxylase OS=Lactococcus lactis subsp. cremoris TIFN1 OX=1234871 GN=LLT1_03790 PE=4 SV=1	0	27.226	7	6	7	6	1137	126.3	5.68	14.39	6	1
FALSE	High	Master Protein	A0A224WWL1	Pyruvate dehydrogenase E1 component beta subunit OS=Lactococcus reticulitermitis OX=2025039 GN=RsY01_308 PE=4 SV=1	0	24.883	10	3	6	1	326	35.3	4.83	12.12	3	1
FALSE	High	Master Protein	A0A552XHN3	Pyruvate dehydrogenase E1 component subunit alpha OS=Lactococcus lactis OX=1358 GN=FNJ55_08495 PE=4 SV=1	0	11.952	9	3	3	3	374	41.3	5.68	5.24	3	1
FALSE	High	Master Protein	A0A098CMR2	Pyruvate formate-lyase-activating enzyme OS=Lactococcus garvieae OX=1363 GN=pflA PE=3 SV=1	0	5.138	4	1	1	1	264	30.2	5.71	2.29	1	1
FALSE	High	Master Protein	A0A552XJC1	Pyruvate kinase OS=Lactococcus lactis OX=1358 GN=pyk PE=3 SV=1	0	113.422	40	18	92	18	502	54.3	5.34	202.91	18	1
FALSE	High	Master Protein	A0A166KAZ5	Pyruvate oxidase OS=Lactococcus lactis subsp. cremoris OX=1359 GN=AB996_0454 PE=3 SV=1	0	8.912	4	2	2	2	575	62.9	5.06	4.33	2	1
FALSE	High	Master Protein	A0A552XK37	Pyruvate:ferredoxin (Flavodoxin) oxidoreductase OS=Lactococcus lactis OX=1358 GN=nifJ PE=3 SV=1	0	17.731	5	4	4	4	1223	135.1	5.68	4.97	4	1
FALSE	High	Master Protein	A0A0M2ZXN3	Quinohemoprotein amine dehydrogenase, alpha subunit, peaA OS=Lactococcus lactis subsp. cremoris OX=1359 GN=VN96_0942 PE=4 SV=1	0	43.121	31	7	14	7	297	33	8.53	27.53	7	1
FALSE	High	Master Protein	A0A0V8EED3	Quinone-dependent D-lactate dehydrogenase OS=Lactococcus lactis subsp. lactis OX=1360 GN=dld PE=3 SV=1	0	3.026	2	1	1	1	559	63.7	6.96	2.39	1	1
FALSE	High	Master Protein	Q6QPZ0	R1.LlaJI OS=Lactococcus lactis OX=1358 GN=llaJIR1 PE=4 SV=1	0	13.779	10	5	5	5	585	67.2	5.15	7.26	5	1
FALSE	High	Master Protein	A0A2R5HHJ9	R3H domain-containing protein OS=Lactococcus termiticola OX=2169526 GN=NtB2_00950 PE=4 SV=1	0	4.255	3	1	1	1	318	35.2	5.29	2.44	1	1
FALSE	High	Master Protein	A0A387BD71	Redox-sensing transcriptional repressor Rex OS=Lactococcus allomyrinae OX=2419773 GN=rex PE=3 SV=1	0	8.364	7	1	1	1	215	24.4	9.04	3.85	1	1
FALSE	High	Master Protein	T0SEL9	Regulator OS=Lactococcus lactis subsp. cremoris TIFN6 OX=1234876 GN=LLT6_08600 PE=3 SV=1	0	9.455	16	1	2	1	126	13.7	5.45	5.19	1	1
FALSE	High	Master Protein	A0A173M364	Regulatory protein Spx OS=Lactococcus garvieae OX=1363 GN=spxA_2 PE=3 SV=1	0	3.243	9	1	1	1	131	15.3	5.55	1.76	1	1
FALSE	High	Master Protein	A0A0M2ZRJ0	RelA/SpoT family protein OS=Lactococcus lactis subsp. cremoris OX=1359 GN=VN96_1399 PE=4 SV=1	0	3.649	6	1	1	1	224	26.1	6.54	1.69	1	1
FALSE	High	Master Protein	A0A161UIN1	Rhodanese-like domain protein OS=Lactococcus lactis subsp. cremoris OX=1359 GN=P7266_1634 PE=4 SV=1	0	9.284	20	2	2	2	128	14.4	10.05	5.94	2	1
FALSE	High	Master Protein	A0A7Z8A414	Riboflavin biosynthesis protein OS=Lactococcus lactis subsp. cremoris OX=1359 GN=BU174_05575 PE=3 SV=1	0	19.243	14	3	5	3	300	34.1	5.29	10.84	3	1
FALSE	High	Master Protein	T2F3N6	Ribonuclease J OS=Lactococcus lactis subsp. cremoris KW2 OX=1295826 GN=rnj PE=3 SV=1	0	33.161	16	7	11	7	561	61.6	6.05	20.35	7	1
FALSE	High	Master Protein	A0A5C5BIG6	Ribonuclease M5 OS=Lactococcus lactis subsp. lactis OX=1360 GN=rnmV PE=3 SV=1	0	5.408	5	1	1	1	206	23.5	8.34	2.76	1	1
FALSE	High	Master Protein	A2RLJ3	Ribonuclease R OS=Lactococcus lactis subsp. cremoris (strain MG1363) OX=416870 GN=vacB1 PE=3 SV=1	0	10.623	3	2	2	2	819	92.1	6.84	5.93	2	1
FALSE	High	Master Protein	A2RN36	Ribonuclease Y OS=Lactococcus lactis subsp. cremoris (strain MG1363) OX=416870 GN=rny PE=3 SV=1	0	11.673	8	3	3	3	531	60.3	5.58	5.94	3	1
FALSE	High	Master Protein	T0UVT0	Ribonucleoside-diphosphate reductase OS=Lactococcus lactis subsp. cremoris TIFN1 OX=1234871 GN=LLT1_08045 PE=3 SV=1	0	29.12	10	4	6	4	722	81.5	5.22	18.65	4	1
FALSE	High	Master Protein	A0A6H2L099	Ribonucleotide reductase OS=Lactococcus lactis subsp. cremoris OX=1359 GN=HG420_01050 PE=4 SV=1	0	8.392	20	2	2	2	105	12.2	9.36	4.82	2	1
FALSE	High	Master Protein	A0A552XMI7	Ribose-phosphate pyrophosphokinase OS=Lactococcus lactis OX=1358 GN=prs PE=3 SV=1	0	24.177	17	4	7	4	324	35.5	6.61	17.02	4	1
FALSE	High	Master Protein	S6EY44	Ribosomal RNA small subunit methyltransferase A OS=Lactococcus lactis subsp. lactis A12 OX=1137134 GN=rsmA PE=3 SV=1	0	9.909	8	2	2	2	294	33.3	5.95	6.11	2	1
FALSE	High	Master Protein	A0A2A5SUD9	Ribosomal RNA small subunit methyltransferase I OS=Lactococcus cremoris subsp. tructae OX=542833 GN=rsmI PE=3 SV=1	0	8.275	5	1	1	1	291	32.6	5.57	4.92	1	1
FALSE	High	Master Protein	T0UXH7	Ribosomal silencing factor RsfS OS=Lactococcus lactis subsp. cremoris TIFN7 OX=1234877 GN=rsfS PE=3 SV=1	0	4.372	9	1	1	1	119	12.8	4.65	2.88	1	1
FALSE	High	Master Protein	T0VWQ0	Ribosomal_L7Ae domain-containing protein OS=Lactococcus lactis subsp. cremoris TIFN1 OX=1234871 GN=LLT1_07110 PE=4 SV=1	0	5.019	14	1	1	1	101	11.2	9.48	2.27	1	1
FALSE	High	Master Protein	A0A6H2L4Z7	Ribosome biogenesis GTPase YqeH OS=Lactococcus lactis subsp. cremoris OX=1359 GN=yqeH PE=4 SV=1	0	5.726	3	1	2	1	384	42.6	6.47	2.09	1	1
FALSE	High	Master Protein	A0A2A5SI47	Ribosome hibernation promoting factor OS=Lactococcus lactis subsp. hordniae OX=203404 GN=raiA PE=3 SV=1	0	19.541	16	2	9	2	185	21.3	5.52	23.34	2	1
FALSE	High	Master Protein	A0A6H2L2W4	Ribosome maturation factor RimP OS=Lactococcus lactis subsp. cremoris OX=1359 GN=rimP PE=3 SV=1	0	4.216	7	1	1	1	157	17.5	4.68	1.91	1	1
FALSE	High	Master Protein	A0A6I2I961	Ribosome-binding ATPase YchF OS=Lactococcus lactis subsp. cremoris OX=1359 GN=ychF PE=3 SV=1	0	16.08	13	4	5	4	371	41.2	4.88	10.67	4	1
FALSE	High	Master Protein	D2BPP8	Ribosome-binding factor A OS=Lactococcus lactis subsp. lactis (strain KF147) OX=684738 GN=rbfA PE=3 SV=1	0	9.42	14	1	2	1	119	13.4	6.81	4.59	1	1
FALSE	High	Master Protein	A0A084ADU1	Ribosome-recycling factor OS=Lactococcus lactis subsp. cremoris GE214 OX=1415168 GN=frr PE=3 SV=1	0	23.431	22	3	9	3	185	20.8	5.78	17.1	3	1
FALSE	High	Master Protein	T2F7M9	RNA methyltransferase TrmH family OS=Lactococcus lactis subsp. cremoris KW2 OX=1295826 GN=kw2_1929 PE=4 SV=1	0	2.107	3	1	1	1	242	26.4	7.21	1.81	1	1
FALSE	High	Master Protein	T0W1G8	RNA polymerase sigma factor SigA OS=Lactococcus lactis subsp. cremoris TIFN7 OX=1234877 GN=sigA PE=3 SV=1	0	20.661	12	4	5	4	426	48.4	5.24	12.9	4	1
FALSE	High	Master Protein	T0V3M3	RNA-binding protein OS=Lactococcus lactis subsp. cremoris TIFN7 OX=1234877 GN=LLT7_09120 PE=4 SV=1	0	4.386	12	1	1	1	104	11.6	9.11	3.28	1	1
FALSE	High	Master Protein	A0A5D4FZ81	RNA-binding S4 domain-containing protein OS=Lactococcus lactis subsp. lactis bv. diacetylactis OX=44688 GN=D8K17_00085 PE=4 SV=1	0	2.962	8	1	1	1	105	12.3	9.5	1.97	1	1
FALSE	High	Master Protein	A0A3S3LJ37	RNA-binding transcriptional accessory protein OS=Lactococcus lactis OX=1358 GN=EO246_02825 PE=4 SV=1	0	8.033	3	1	1	1	712	78.7	5.73	3	1	1
FALSE	High	Master Protein	D2BPY6	rRNA methylase OS=Lactococcus lactis subsp. lactis (strain KF147) OX=684738 GN=rrmJ PE=4 SV=1	0	9.469	12	3	4	3	268	29.7	5.81	6.11	3	1
FALSE	High	Master Protein	A0A2A5STP3	S1 motif domain-containing protein OS=Lactococcus cremoris subsp. tructae OX=542833 GN=RU92_GL002042 PE=3 SV=1	0	7.575	5	1	1	1	285	32.2	6.44	3.4	1	1
FALSE	High	Master Protein	A0A552XPN7	S4 domain-containing protein YaaA OS=Lactococcus lactis OX=1358 GN=yaaA PE=4 SV=1	0	3.082	8	1	1	1	120	13.6	9.07	1.68	1	1
FALSE	High	Master Protein	A0A2A5SYU8	S-adenosylmethionine synthase OS=Lactococcus cremoris subsp. tructae OX=542833 GN=metK PE=3 SV=1	0	56.522	33	10	15	5	399	42.9	5.22	32.32	10	1
FALSE	High	Master Protein	A0A084ACN2	S-adenosylmethionine:tRNA ribosyltransferase-isomerase OS=Lactococcus lactis subsp. cremoris GE214 OX=1415168 GN=queA PE=3 SV=1	0	8.092	6	2	3	2	346	39.1	5.35	6.4	2	1
FALSE	High	Master Protein	A0A387BFS5	SDR family NAD(P)-dependent oxidoreductase OS=Lactococcus allomyrinae OX=2419773 GN=D7I46_10425 PE=3 SV=1	0.001	1.343	6	1	1	1	276	30.6	8.7	0	1	1
FALSE	High	Master Protein	A0A2A5SN65	Septation ring formation regulator EzrA OS=Lactococcus cremoris subsp. tructae OX=542833 GN=ezrA PE=3 SV=1	0	23.872	10	5	6	5	576	66.3	4.74	15.82	5	1
FALSE	High	Master Protein	Q031D7	Serine hydroxymethyltransferase OS=Lactococcus lactis subsp. cremoris (strain SK11) OX=272622 GN=glyA PE=3 SV=1	0	15.655	15	5	6	5	415	44.9	5.67	9.08	5	1
FALSE	High	Master Protein	A0A3S3LNT9	Serine protease OS=Lactococcus lactis OX=1358 GN=EO246_07385 PE=3 SV=1	0	15.205	11	2	2	2	408	41.6	5.39	7.4	2	1
FALSE	High	Master Protein	A0A2A5SY62	Serine--tRNA ligase OS=Lactococcus cremoris subsp. tructae OX=542833 GN=serS PE=3 SV=1	0	13.588	11	4	5	4	435	48.9	5.4	7.67	4	1
FALSE	High	Master Protein	A0A6H2L106	Serine-type D-Ala-D-Ala carboxypeptidase OS=Lactococcus lactis subsp. cremoris OX=1359 GN=HG420_02895 PE=3 SV=1	0	6.156	5	2	2	2	434	46.8	8.13	1.92	2	1
FALSE	High	Master Protein	G8P3B8	Short-chain type dehydrogenase OS=Lactococcus lactis subsp. cremoris A76 OX=1104322 GN=llh_0330 PE=3 SV=1	0	43.508	31	6	9	6	277	30.8	9.5	24.1	6	1
FALSE	High	Master Protein	A0A6H0UFV9	Sigma70_r4 domain-containing protein OS=Lactococcus raffinolactis OX=1366 GN=GU336_08730 PE=4 SV=1	0.007	0.712	1	1	1	1	724	85.6	5.19	0	1	1
FALSE	High	Master Protein	A0A5C5BL32	Signal recognition particle protein OS=Lactococcus lactis subsp. lactis OX=1360 GN=ffh PE=3 SV=1	0	9.827	7	3	4	3	518	56.9	6.52	7.05	3	1
FALSE	High	Master Protein	A0A5D4G248	Signal recognition particle receptor FtsY OS=Lactococcus lactis subsp. lactis bv. diacetylactis OX=44688 GN=ftsY PE=3 SV=1	0	4.9	6	2	2	2	459	51.1	4.6	1.79	2	1
FALSE	High	Master Protein	A0A387BM47	Single-stranded DNA-binding protein OS=Lactococcus allomyrinae OX=2419773 GN=ssb PE=3 SV=1	0	1.847	6	1	1	1	151	16.9	5.57	2.09	1	1
FALSE	High	Master Protein	A0A6H2L4X6	Sortase OS=Lactococcus lactis subsp. cremoris OX=1359 GN=HG420_08385 PE=4 SV=1	0	2.73	4	1	1	1	250	28	9.01	0	1	1
FALSE	High	Master Protein	Q032J0	S-ribosylhomocysteine lyase OS=Lactococcus lactis subsp. cremoris (strain SK11) OX=272622 GN=luxS PE=3 SV=1	0	9.156	25	4	5	4	158	17.6	5.2	6.09	4	1
FALSE	High	Master Protein	A0A1E7G643	Stress response regulator Gls24 OS=Lactococcus lactis subsp. cremoris IBB477 OX=1449093 GN=AJ89_02950 PE=3 SV=1	0	40.015	45	9	24	9	168	18.5	4.96	39.13	9	1
FALSE	High	Master Protein	A0A0V8C1U5	Succinyl-CoA synthetase alpha subunit-related enzyme OS=Lactococcus lactis subsp. lactis OX=1360 GN=LKF67_0398 PE=4 SV=1	0	4.148	7	1	1	1	145	16.6	5.38	2.49	1	1
FALSE	High	Master Protein	A0A1V0PIP1	SUF system FeS cluster assembly protein SufD OS=Lactococcus lactis subsp. cremoris OX=1359 GN=LLJM1_1740 PE=3 SV=1	0	4.2	2	1	1	1	418	45.3	4.91	1.78	1	1
FALSE	High	Master Protein	A0A552XB22	SUF system NifU family Fe-S cluster assembly protein OS=Lactococcus lactis OX=1358 GN=FNJ55_13295 PE=4 SV=1	0	5.34	10	1	1	1	152	16.3	5.29	2.91	1	1
FALSE	High	Master Protein	A0A7G2N4W0	Sugar ABC transporter substrate-binding protein OS=Lactococcus sp. OX=44273 GN=DIS86_06440 PE=4 SV=1	0.004	0.954	1	1	1	1	544	61.7	7.85	0	1	1
FALSE	High	Master Protein	A0A084ADX2	Superfamily II DNA/RNA helicase, SNF2 family OS=Lactococcus lactis subsp. cremoris GE214 OX=1415168 GN=U725_00276 PE=4 SV=1	0	5.522	1	1	1	1	1034	119.4	5.22	3.42	1	1
FALSE	High	Master Protein	T0UUK4	Superoxide dismutase OS=Lactococcus lactis subsp. cremoris TIFN7 OX=1234877 GN=LLT7_05425 PE=3 SV=1	0.002	1.061	3	1	1	1	206	23.3	5.17	1.62	1	1
FALSE	High	Master Protein	A0A2Z5Z8J1	Surface antigen OS=Lactococcus lactis subsp. cremoris OX=1359 GN=LLCC_2562 PE=4 SV=1	0	3.133	13	1	1	1	104	11.1	9	2.04	1	1
FALSE	High	Master Protein	T0V3R7	Surface protein OS=Lactococcus lactis subsp. cremoris TIFN7 OX=1234877 GN=LLT7_08650 PE=4 SV=1	0	3.039	4	2	2	2	599	64.9	7.62	0	2	1
FALSE	High	Master Protein	G1FL19	Tagatose 1,6-diphosphate aldolase OS=Lactococcus lactis subsp. lactis bv. diacetylactis OX=44688 GN=lacD PE=3 SV=1	0	34.899	32	8	10	8	326	36.4	4.87	17.17	8	1
FALSE	High	Master Protein	A0A0M2ZWI2	Tagatose-6-phosphate kinase OS=Lactococcus lactis subsp. cremoris OX=1359 GN=VN96_1294 PE=3 SV=1	0	31.01	20	6	13	6	305	33.6	4.93	18.48	6	1
FALSE	High	Master Protein	A0A2A5SAM4	Tellurite resistance protein TelA OS=Lactococcus raffinolactis OX=1366 GN=RU88_GL000795 PE=3 SV=1	0	7.956	6	2	2	1	373	41.9	5.24	3.82	2	1
FALSE	High	Master Protein	A2RJR9	ThiL protein OS=Lactococcus lactis subsp. cremoris (strain MG1363) OX=416870 GN=thiL PE=3 SV=1	0	8.214	9	3	3	3	386	40.3	4.98	2.95	3	1
FALSE	High	Master Protein	G8P598	Thiol peroxidase OS=Lactococcus lactis subsp. cremoris A76 OX=1104322 GN=llh_1765 PE=4 SV=1	0	26.065	27	3	7	3	158	17.2	5.07	18.75	3	1
FALSE	High	Master Protein	A0A1V0PIY8	Thioredoxin OS=Lactococcus lactis subsp. cremoris OX=1359 GN=LLJM1_1597 PE=3 SV=1	0	13.512	14	1	4	1	104	11.7	4.41	10.14	1	1
FALSE	High	Master Protein	A2RLJ5	Thioredoxin reductase OS=Lactococcus lactis subsp. cremoris (strain MG1363) OX=416870 GN=trxB1 PE=1 SV=1	0	21.174	21	6	8	6	308	33.9	4.84	16.38	6	1
FALSE	High	Master Protein	A0A552XPB8	Threonine synthase OS=Lactococcus lactis OX=1358 GN=FNJ55_00050 PE=3 SV=1	0	4.445	3	1	1	1	496	55	5.85	2.52	1	1
FALSE	High	Master Protein	A0A1E7G1J7	Threonine--tRNA ligase OS=Lactococcus lactis subsp. cremoris IBB477 OX=1449093 GN=thrS PE=3 SV=1	0	11.857	6	3	4	3	646	74.1	5.4	10.83	3	1
FALSE	High	Master Protein	A0A552XH52	Thymidylate synthase OS=Lactococcus lactis OX=1358 GN=thyA PE=3 SV=1	0	4.693	5	1	1	1	279	32.7	5.99	2.63	1	1
FALSE	High	Master Protein	A0A084A7Z7	Transcription antitermination protein NusB OS=Lactococcus lactis subsp. cremoris GE214 OX=1415168 GN=nusB PE=3 SV=1	0	7.765	8	2	2	2	325	37.6	4.81	4.02	2	1
FALSE	High	Master Protein	A0A2A5SRT3	Transcription elongation factor GreA OS=Lactococcus cremoris subsp. tructae OX=542833 GN=greA PE=3 SV=1	0	9.131	22	3	5	3	156	17.2	4.79	7.04	3	1
FALSE	High	Master Protein	A0A7X1SCG4	Transcription termination/antitermination protein NusA OS=Lactococcus lactis OX=1358 GN=nusA PE=3 SV=1	0	4.781	3	1	1	1	382	42.9	4.86	2.69	1	1
FALSE	High	Master Protein	A0A7X1Z9Z1	Transcription termination/antitermination protein NusG OS=Lactococcus hircilactis OX=1494462 GN=nusG PE=3 SV=1	0	3.67	5	1	1	1	185	21.1	4.56	2.49	1	1
FALSE	High	Master Protein	T2F991	Transcriptional regulator Crp/Fnr family OS=Lactococcus lactis subsp. cremoris KW2 OX=1295826 GN=ntcA PE=4 SV=1	0	8.686	13	3	3	3	223	25.8	6.38	4.71	3	1
FALSE	High	Master Protein	K2PM25	Transcriptional regulator in cluster with unspecified monosaccharide ABC transport system OS=Lactococcus garvieae DCC43 OX=1231377 GN=C426_0287 PE=4 SV=1	0	1.952	3	1	1	1	296	31.9	4.63	0	1	1
FALSE	High	Master Protein	Q030R9	Transcriptional regulator OS=Lactococcus lactis subsp. cremoris (strain SK11) OX=272622 GN=LACR_0742 PE=4 SV=1	0	4.799	3	1	1	1	292	34.5	6.25	2.47	1	1
FALSE	High	Master Protein	A0A166UEI3	Transcriptional regulator XRE family OS=Lactococcus lactis subsp. cremoris OX=1359 GN=P7266_1386 PE=4 SV=1	0	6.879	6	1	2	1	250	28.6	4.93	6.36	1	1
FALSE	High	Master Protein	A0A443LG12	Transcriptional repressor NrdR OS=Lactococcus lactis OX=1358 GN=nrdR PE=3 SV=1	0	3.536	11	1	1	1	148	17.4	5.86	2.39	1	1
FALSE	High	Master Protein	A0A1E7G594	Transglycosylase OS=Lactococcus lactis subsp. cremoris IBB477 OX=1449093 GN=AJ89_04615 PE=4 SV=1	0	7.63	14	2	2	2	199	20.5	5.43	3	2	1
FALSE	High	Master Protein	A0A552XFQ3	Transketolase OS=Lactococcus lactis OX=1358 GN=tkt PE=3 SV=1	0	26.408	6	3	7	3	658	71.7	5.19	19.64	3	1
FALSE	High	Master Protein	T0VBQ4	Translation initiation factor IF-1 OS=Lactococcus lactis subsp. cremoris TIFN3 OX=1234873 GN=infA PE=3 SV=1	0	5.471	17	1	2	1	72	8.2	8.47	5.66	1	1
FALSE	High	Master Protein	A0A2A5SV07	Translation initiation factor IF-2 OS=Lactococcus cremoris subsp. tructae OX=542833 GN=infB PE=3 SV=1	0	43.372	15	11	14	11	950	104.5	8.02	22.91	11	1
FALSE	High	Master Protein	A0A4Q7DR22	Translation initiation factor IF-3 OS=Lactococcus sp. S-13 OX=2507158 GN=infC PE=3 SV=1	0	4.845	7	1	1	1	180	20.6	10.13	2.69	1	1
FALSE	High	Master Protein	A0A552XJ50	Transporter substrate-binding domain-containing protein OS=Lactococcus lactis OX=1358 GN=FNJ55_05905 PE=4 SV=1	0	14.052	16	3	3	3	269	28.5	9.04	7.22	3	1
FALSE	High	Master Protein	T2F7T9	Tributyrin esterase OS=Lactococcus lactis subsp. cremoris KW2 OX=1295826 GN=kw2_1749 PE=4 SV=1	0	5.173	5	1	1	1	258	29.6	5.35	3.22	1	1
FALSE	High	Master Protein	A0A084A8V4	Trigger factor OS=Lactococcus lactis subsp. cremoris GE214 OX=1415168 GN=tig PE=3 SV=1	0	71.892	28	11	37	11	427	46.9	4.49	76.9	11	1
FALSE	High	Master Protein	A0A4P6JGY6	Triosephosphate isomerase OS=Lactococcus lactis OX=1358 GN=tpiA PE=3 SV=1	0	39.189	18	3	21	3	252	26.9	4.74	41.93	3	1
FALSE	High	Master Protein	A0A6N3KCS7	tRNA (Uracil-5-)-methyltransferase related enzyme OS=Lactococcus lactis subsp. cremoris OX=1359 GN=L3107_1231 PE=3 SV=1	0	9.008	6	2	3	2	456	52	6.89	7.38	2	1
FALSE	High	Master Protein	A0A0M2ZNA7	tRNA modification GTPase MnmE OS=Lactococcus lactis subsp. cremoris OX=1359 GN=mnmE PE=3 SV=1	0	7.035	5	2	4	2	455	49.9	4.87	2.58	2	1
FALSE	High	Master Protein	A0A2N5WDM1	tRNA N6-adenosine threonylcarbamoyltransferase OS=Lactococcus lactis subsp. lactis OX=1360 GN=tsaD PE=3 SV=1	0	7.217	4	1	2	1	346	37.2	5.12	5.89	1	1
FALSE	High	Master Protein	A0A1V0P4D8	tRNA uridine 5-carboxymethylaminomethyl modification enzyme MnmG OS=Lactococcus lactis subsp. lactis OX=1360 GN=mnmG PE=3 SV=1	0	16.797	7	3	3	3	625	69.4	6.32	7.93	3	1
FALSE	High	Master Protein	A0A5C8JMS9	tRNA(Met) cytidine acetate ligase OS=Lactococcus sp. dk310 OX=2603289 GN=tmcAL PE=3 SV=1	0.006	0.906	2	1	1	1	365	41	6.87	0	1	1
FALSE	High	Master Protein	A0A2A5STR3	tRNA_edit domain-containing protein OS=Lactococcus cremoris subsp. tructae OX=542833 GN=RU92_GL002062 PE=3 SV=1	0	6.189	11	2	2	2	163	19.1	5	4.03	2	1
FALSE	High	Master Protein	T0SCN2	tRNA-binding protein OS=Lactococcus lactis subsp. cremoris TIFN6 OX=1234876 GN=LLT6_03915 PE=4 SV=1	0	8.297	12	2	2	2	208	22.3	5.01	5.07	2	1
FALSE	High	Master Protein	T2F2V4	Tryptophan--tRNA ligase OS=Lactococcus lactis subsp. cremoris KW2 OX=1295826 GN=trpS PE=3 SV=1	0	14.645	15	4	5	4	341	38.1	5.31	6.78	4	1
FALSE	High	Master Protein	A0A0V8C204	TsaB protein required for threonylcarbamoyladenosine (T(6)A) formation in tRNA OS=Lactococcus lactis subsp. lactis OX=1360 GN=LKF67_0256 PE=4 SV=1	0	3.503	5	1	1	1	241	26.4	5.05	1.82	1	1
FALSE	High	Master Protein	A0A552XDK4	Type III restriction endonuclease subunit R OS=Lactococcus lactis OX=1358 GN=FNJ55_12155 PE=4 SV=1	0	1.58	1	1	1	1	1142	131.6	5.3	0	1	1
FALSE	High	Master Protein	A0A166JGX0	Tyrosine--tRNA ligase OS=Lactococcus lactis subsp. cremoris OX=1359 GN=tyrS PE=3 SV=1	0	30.762	12	4	7	4	419	47.3	5.55	20.34	4	1
FALSE	High	Master Protein	S6FGG5	UbiC transcription regulator-associated domain protein OS=Lactococcus lactis subsp. lactis A12 OX=1137134 GN=BselDRAFT_2156 PE=4 SV=1	0	15.194	11	5	5	5	480	54.9	5.1	4.18	5	1
FALSE	High	Master Protein	T0UGP8	UDP-galactopuranose mutase OS=Lactococcus lactis subsp. cremoris TIFN1 OX=1234871 GN=LLT1_05055 PE=3 SV=1	0	20.586	19	6	10	6	376	44.1	6.18	9.16	6	1
FALSE	High	Master Protein	A0A166U584	UDP-glucose 4-epimerase OS=Lactococcus lactis subsp. cremoris OX=1359 GN=P7266_1592 PE=3 SV=1	0	5.871	6	2	2	2	363	40.6	6.28	2.45	2	1
FALSE	High	Master Protein	A0A2Z5Z7P5	UDP-N-acetylenolpyruvoylglucosamine reductase OS=Lactococcus lactis subsp. cremoris OX=1359 GN=murB PE=3 SV=1	0	8.38	6	1	2	1	299	31.9	6.02	7.72	1	1
FALSE	High	Master Protein	A0A6H2L3M1	UDP-N-acetylglucosamine 1-carboxyvinyltransferase OS=Lactococcus lactis subsp. cremoris OX=1359 GN=murA PE=3 SV=1	0	31.28	20	6	12	6	426	45.7	6.87	27.44	6	1
FALSE	High	Master Protein	T2F813	UDP-N-acetylmuramate--L-alanine ligase OS=Lactococcus lactis subsp. cremoris KW2 OX=1295826 GN=murC PE=3 SV=1	0	15.264	12	4	5	4	443	49.9	5.57	9.07	4	1
FALSE	High	Master Protein	A0A2A5SXT5	UDP-N-acetylmuramoylalanine--D-glutamate ligase OS=Lactococcus cremoris subsp. tructae OX=542833 GN=murD PE=3 SV=1	0	11.665	10	4	4	4	449	49.2	5.03	5.97	4	1
FALSE	High	Master Protein	A0A0V8EVJ3	UDP-N-acetylmuramoyl-tripeptide--D-alanyl-D-alanine ligase OS=Lactococcus lactis subsp. lactis OX=1360 GN=murF PE=3 SV=1	0	3.968	3	1	2	1	440	48.8	5.64	3.86	1	1
FALSE	High	Master Protein	A0A1V0PBF1	UDP-N-acetylmuramyl-tripeptide synthetase OS=Lactococcus lactis subsp. cremoris OX=1359 GN=murE PE=3 SV=1	0	13.957	11	4	4	4	483	54.1	6	5.35	4	1
FALSE	High	Master Protein	Q02YK3	Uncharacterized protein for tellurite resistance OS=Lactococcus lactis subsp. cremoris (strain SK11) OX=272622 GN=LACR_1459 PE=3 SV=1	0	36.302	28	9	11	8	392	44.3	5.11	23.05	9	1
FALSE	High	Master Protein	A0A2A5SVD7	Uncharacterized protein OS=Lactococcus cremoris subsp. tructae OX=542833 GN=RU92_GL001395 PE=4 SV=1	0	9.476	6	4	4	4	799	85	6.74	4.31	4	1
FALSE	High	Master Protein	A0A2A5STL4	Uncharacterized protein OS=Lactococcus cremoris subsp. tructae OX=542833 GN=RU92_GL002034 PE=4 SV=1	0	1.578	18	1	1	1	73	8.8	8.44	0	1	1
FALSE	High	Master Protein	F9VFV3	Uncharacterized protein OS=Lactococcus garvieae (strain Lg2) OX=420890 GN=LCGL_1744 PE=4 SV=1	0.007	0.791	14	1	1	1	138	15.8	9.83	0	1	1
FALSE	High	Master Protein	F9VG99	Uncharacterized protein OS=Lactococcus garvieae (strain Lg2) OX=420890 GN=LCGL_1890 PE=4 SV=1	0	2.995	12	1	1	1	82	9.7	5.53	2.61	1	1
FALSE	High	Master Protein	K2PVL5	Uncharacterized protein OS=Lactococcus garvieae DCC43 OX=1231377 GN=C426_1061 PE=4 SV=1	0.004	0.946	2	1	1	1	443	50.8	7.91	0	1	1
FALSE	High	Master Protein	A0A7T4MNI4	Uncharacterized protein OS=Lactococcus garvieae OX=1363 GN=I6I19_06135 PE=4 SV=1	0.001	1.388	3	1	1	1	547	61.5	5.62	0	1	1
FALSE	High	Master Protein	A0A173M2Q2	Uncharacterized protein OS=Lactococcus garvieae OX=1363 GN=NALG_0017 PE=3 SV=1	0	4.158	10	2	9	1	185	20.5	4.75	8.28	2	1
FALSE	High	Master Protein	A0A1I4GB67	Uncharacterized protein OS=Lactococcus garvieae OX=1363 GN=SAMN05216438_103152 PE=4 SV=1	0	2.809	8	1	1	1	119	13.7	9.82	2.36	1	1
FALSE	High	Master Protein	A0A2A9ID12	Uncharacterized protein OS=Lactococcus lactis OX=1358 GN=BW151_02345 PE=4 SV=1	0	3.72	6	1	2	1	218	24.6	9.45	3.86	1	1
FALSE	High	Master Protein	A0A4P6JBX3	Uncharacterized protein OS=Lactococcus lactis OX=1358 GN=EQZ99_00155 PE=4 SV=1	0	5.456	22	1	1	1	65	7.6	4.88	1.94	1	1
FALSE	High	Master Protein	A0A552XI34	Uncharacterized protein OS=Lactococcus lactis OX=1358 GN=FNJ55_07175 PE=4 SV=1	0	9.983	8	1	2	1	149	16.6	4.68	4.39	1	1
FALSE	High	Master Protein	A0A552XG02	Uncharacterized protein OS=Lactococcus lactis OX=1358 GN=FNJ55_09225 PE=4 SV=1	0	5.766	7	3	3	3	462	49.7	8.82	3.5	3	1
FALSE	High	Master Protein	A2RHZ9	Uncharacterized protein OS=Lactococcus lactis subsp. cremoris (strain MG1363) OX=416870 GN=llmg_0284 PE=4 SV=1	0	11.592	7	2	2	2	461	50.6	7.53	5.12	2	1
FALSE	High	Master Protein	A2RJ68	Uncharacterized protein OS=Lactococcus lactis subsp. cremoris (strain MG1363) OX=416870 GN=llmg_0715 PE=4 SV=1	0	1.883	8	1	1	1	207	23.2	5.71	0	1	1
FALSE	High	Master Protein	A2RNU1	Uncharacterized protein OS=Lactococcus lactis subsp. cremoris (strain MG1363) OX=416870 GN=llmg_2421 PE=4 SV=1	0	4.621	3	1	1	1	446	50.8	6.25	2.19	1	1
FALSE	High	Master Protein	A2RNU2	Uncharacterized protein OS=Lactococcus lactis subsp. cremoris (strain MG1363) OX=416870 GN=llmg_2422 PE=4 SV=1	0.006	0.93	11	1	1	1	74	8.6	4.59	0	1	1
FALSE	High	Master Protein	A2RMZ3	Uncharacterized protein OS=Lactococcus lactis subsp. cremoris (strain MG1363) OX=416870 GN=ps429 PE=4 SV=1	0.001	1.221	9	1	1	1	112	13.2	9.26	0	1	1
FALSE	High	Master Protein	Q02VT1	Uncharacterized protein OS=Lactococcus lactis subsp. cremoris (strain SK11) OX=272622 GN=LACR_2511 PE=4 SV=1	0	7.023	35	1	1	1	66	7.4	4.65	2.71	1	1
FALSE	High	Master Protein	G8P6B4	Uncharacterized protein OS=Lactococcus lactis subsp. cremoris A76 OX=1104322 GN=llh_2785 PE=4 SV=1	0	8.701	23	2	3	2	114	13.1	8.88	7.83	2	1
FALSE	High	Master Protein	G8P7D1	Uncharacterized protein OS=Lactococcus lactis subsp. cremoris A76 OX=1104322 GN=llh_9875 PE=4 SV=1	0	2.707	16	1	1	1	56	6.2	10.46	1.63	1	1
FALSE	High	Master Protein	A0A084ADM5	Uncharacterized protein OS=Lactococcus lactis subsp. cremoris GE214 OX=1415168 GN=U725_00359 PE=4 SV=1	0	3.6	16	1	1	1	67	7.2	5.11	2.46	1	1
FALSE	High	Master Protein	A0A084A9N0	Uncharacterized protein OS=Lactococcus lactis subsp. cremoris GE214 OX=1415168 GN=U725_01848 PE=4 SV=1	0	2.338	7	1	1	1	231	26.3	4.32	0	1	1
FALSE	High	Master Protein	A0A084A9Q2	Uncharacterized protein OS=Lactococcus lactis subsp. cremoris GE214 OX=1415168 GN=U725_01871 PE=4 SV=1	0	4.04	27	1	1	1	67	7.7	4.88	2.48	1	1
FALSE	High	Master Protein	A0A1E7G6S6	Uncharacterized protein OS=Lactococcus lactis subsp. cremoris IBB477 OX=1449093 GN=AJ89_01795 PE=4 SV=1	0	5.712	11	1	1	1	126	14.7	5.19	2.77	1	1
FALSE	High	Master Protein	A0A1E7G674	Uncharacterized protein OS=Lactococcus lactis subsp. cremoris IBB477 OX=1449093 GN=AJ89_02940 PE=4 SV=1	0	8.634	11	2	2	2	186	21.4	8.97	5.02	2	1
FALSE	High	Master Protein	A0A1E7G489	Uncharacterized protein OS=Lactococcus lactis subsp. cremoris IBB477 OX=1449093 GN=AJ89_06310 PE=4 SV=1	0	3.07	9	1	1	1	117	12.6	7.24	2.43	1	1
FALSE	High	Master Protein	A0A1E7G3C0	Uncharacterized protein OS=Lactococcus lactis subsp. cremoris IBB477 OX=1449093 GN=AJ89_08230 PE=4 SV=1	0	3.266	3	1	1	1	303	34.8	5.25	2.35	1	1
FALSE	High	Master Protein	A0A1E7G2C2	Uncharacterized protein OS=Lactococcus lactis subsp. cremoris IBB477 OX=1449093 GN=AJ89_10355 PE=4 SV=1	0	3.904	5	1	1	1	286	32	8.54	1.77	1	1
FALSE	High	Master Protein	A0A1E7G266	Uncharacterized protein OS=Lactococcus lactis subsp. cremoris IBB477 OX=1449093 GN=AJ89_10685 PE=4 SV=1	0	14.277	37	2	3	2	100	11.4	8.35	5.28	2	1
FALSE	High	Master Protein	T2F6X9	Uncharacterized protein OS=Lactococcus lactis subsp. cremoris KW2 OX=1295826 GN=kw2_1713 PE=3 SV=1	0	1.727	5	1	1	1	237	26	8.97	0	1	1
FALSE	High	Master Protein	A0A166K4W2	Uncharacterized protein OS=Lactococcus lactis subsp. cremoris OX=1359 GN=AB996_0647 PE=4 SV=1	0	4.084	26	1	1	1	61	6.9	4.41	2.4	1	1
FALSE	High	Master Protein	A0A166JZI5	Uncharacterized protein OS=Lactococcus lactis subsp. cremoris OX=1359 GN=AB996_0707 PE=4 SV=1	0	4.589	6	2	2	2	307	34.6	5.06	3.69	2	1
FALSE	High	Master Protein	A0A166JYR0	Uncharacterized protein OS=Lactococcus lactis subsp. cremoris OX=1359 GN=AB996_0918 PE=4 SV=1	0	5.442	19	1	1	1	68	8.2	9.98	1.62	1	1
FALSE	High	Master Protein	A0A7Z8EQW8	Uncharacterized protein OS=Lactococcus lactis subsp. cremoris OX=1359 GN=BU174_00860 PE=4 SV=1	0	4.653	8	1	1	1	143	16.6	9.63	2.29	1	1
FALSE	High	Master Protein	A0A6H2L224	Uncharacterized protein OS=Lactococcus lactis subsp. cremoris OX=1359 GN=HG420_02185 PE=4 SV=1	0	9.317	11	2	2	2	334	36.6	8.29	2.46	2	1
FALSE	High	Master Protein	A0A6H2L2E8	Uncharacterized protein OS=Lactococcus lactis subsp. cremoris OX=1359 GN=HG420_06090 PE=4 SV=1	0	21.416	8	2	3	2	222	25.7	4.89	11.71	2	1
FALSE	High	Master Protein	A0A2Z5Z4D8	Uncharacterized protein OS=Lactococcus lactis subsp. cremoris OX=1359 GN=LLCC_0648 PE=4 SV=1	0.001	1.217	31	1	1	1	59	7	4.75	2.86	1	1
FALSE	High	Master Protein	A0A2Z5Z454	Uncharacterized protein OS=Lactococcus lactis subsp. cremoris OX=1359 GN=LLCC_0881 PE=4 SV=1	0	11.613	20	3	4	3	199	22.3	9.99	7.3	3	1
FALSE	High	Master Protein	A0A854XFE4	Uncharacterized protein OS=Lactococcus lactis subsp. cremoris OX=1359 GN=RU89_GL000819 PE=4 SV=1	0	8.609	11	1	2	1	159	18.6	9.32	8.34	1	1
FALSE	High	Master Protein	A0A854XQA3	Uncharacterized protein OS=Lactococcus lactis subsp. cremoris OX=1359 GN=RU89_GL000958 PE=4 SV=1	0	15.588	15	3	3	3	304	33.8	7.36	8.51	3	1
FALSE	High	Master Protein	A0A0M2ZTQ4	Uncharacterized protein OS=Lactococcus lactis subsp. cremoris OX=1359 GN=VN96_0956 PE=4 SV=1	0	3.652	5	1	1	1	186	21.4	9.09	2	1	1
FALSE	High	Master Protein	A0A0M2ZTT3	Uncharacterized protein OS=Lactococcus lactis subsp. cremoris OX=1359 GN=VN96_2255 PE=4 SV=1	0	3.963	6	1	1	1	201	21.4	7.18	2.86	1	1
FALSE	High	Master Protein	T0UHK2	Uncharacterized protein OS=Lactococcus lactis subsp. cremoris TIFN1 OX=1234871 GN=LLT1_02655 PE=4 SV=1	0	18.625	31	4	6	4	186	20.6	4.49	12.35	4	1
FALSE	High	Master Protein	T0VWI0	Uncharacterized protein OS=Lactococcus lactis subsp. cremoris TIFN1 OX=1234871 GN=LLT1_06085 PE=4 SV=1	0	3.483	40	2	2	2	40	4.5	10.42	2.17	2	1
FALSE	High	Master Protein	T0UI77	Uncharacterized protein OS=Lactococcus lactis subsp. cremoris TIFN1 OX=1234871 GN=LLT1_07700 PE=4 SV=1	0.001	1.241	10	1	1	1	94	10.6	6.15	0	1	1
FALSE	High	Master Protein	T0URD6	Uncharacterized protein OS=Lactococcus lactis subsp. cremoris TIFN1 OX=1234871 GN=LLT1_12890 PE=4 SV=1	0	35.32	24	9	12	6	381	39.8	8.35	26.51	9	1
FALSE	High	Master Protein	T0VK05	Uncharacterized protein OS=Lactococcus lactis subsp. cremoris TIFN3 OX=1234873 GN=LLT3_05785 PE=4 SV=1	0	3.46	3	1	1	1	365	41.6	8.81	2.14	1	1
FALSE	High	Master Protein	A0A5M9Q4F4	Uncharacterized protein OS=Lactococcus lactis subsp. hordniae OX=203404 GN=F4V48_04290 PE=4 SV=1	0	3.315	4	1	1	1	239	27.4	4.86	2.5	1	1
FALSE	High	Master Protein	A0A5P3IG19	Uncharacterized protein OS=Lactococcus lactis subsp. lactis bv. diacetylactis OX=44688 GN=D8K17_001005 PE=4 SV=1	0	17.846	17	3	4	3	229	26.3	5.31	9.68	3	1
FALSE	High	Master Protein	G6FC34	Uncharacterized protein OS=Lactococcus lactis subsp. lactis CNCM I-1631 OX=1042402 GN=LLCRE1631_01077 PE=4 SV=1	0.001	1.415	17	1	1	1	60	6.6	4.53	0	1	1
FALSE	High	Master Protein	G6FDR5	Uncharacterized protein OS=Lactococcus lactis subsp. lactis CNCM I-1631 OX=1042402 GN=LLCRE1631_01658 PE=4 SV=1	0	26.946	20	4	9	4	233	26.7	5.34	14.5	4	1
FALSE	High	Master Protein	G6FF71	Uncharacterized protein OS=Lactococcus lactis subsp. lactis CNCM I-1631 OX=1042402 GN=LLCRE1631_02189 PE=4 SV=1	0.007	0.77	5	1	1	1	260	28.7	5.57	0	1	1
FALSE	High	Master Protein	H5SWE4	Uncharacterized protein OS=Lactococcus lactis subsp. lactis IO-1 OX=1046624 GN=ybjB PE=4 SV=1	0	10.381	12	2	3	2	219	24.4	9.63	8.06	2	1
FALSE	High	Master Protein	A0A2Z3KHH1	Uncharacterized protein OS=Lactococcus lactis subsp. lactis OX=1360 GN=LL14B4_13015 PE=4 SV=1	0.002	1.055	1	1	1	1	831	95.4	4.79	1.73	1	1
FALSE	High	Master Protein	A0A1V0ND55	Uncharacterized protein OS=Lactococcus lactis subsp. lactis OX=1360 GN=LL275_0208 PE=4 SV=1	0	7.048	26	1	2	1	68	7.5	7.24	4.49	1	1
FALSE	High	Master Protein	A0A1V0P0D2	Uncharacterized protein OS=Lactococcus lactis subsp. lactis OX=1360 GN=LLUC06_0646 PE=4 SV=1	0	10.53	18	1	2	1	103	11.2	8.4	7.66	1	1
FALSE	High	Master Protein	A0A7V8N1X0	Uncharacterized protein OS=Lactococcus laudensis OX=1494461 GN=HZR21_08540 PE=4 SV=1	0.006	0.863	5	1	1	1	136	15.5	7.18	0	1	1
FALSE	High	Master Protein	A0A1C3SXC6	Uncharacterized protein OS=Lactococcus piscium OX=1364 GN=LP2241_30528 PE=4 SV=1	0.001	1.188	5	1	1	1	153	16.9	9.61	0	1	1
FALSE	High	Master Protein	A0A139MIH1	Uncharacterized protein OS=Lactococcus sp. DD01 OX=1776443 GN=LACDD01_00068 PE=4 SV=1	0.004	0.96	5	1	1	1	141	15.5	9.42	0	1	1
FALSE	High	Master Protein	A0A514Z6E5	Uncharacterized protein OS=Lactococcus sp. KACC 19320 OX=2592653 GN=FLP15_01945 PE=3 SV=1	0.004	0.959	1	1	1	1	444	52.3	6.77	0	1	1
FALSE	High	Master Protein	A0A514ZB50	Uncharacterized protein OS=Lactococcus sp. KACC 19320 OX=2592653 GN=FLP15_12390 PE=4 SV=1	0	12.031	9	4	5	1	381	39.1	6.25	8.4	4	1
FALSE	High	Master Protein	Q5Y284	Uncharacterized protein ycdB (Fragment) OS=Lactococcus lactis OX=1358 GN=ycdB PE=3 SV=1	0	19.764	22	3	10	3	204	21.9	5.2	22.75	3	1
FALSE	High	Master Protein	A0A387BG49	Universal stress protein OS=Lactococcus allomyrinae OX=2419773 GN=D7I46_02850 PE=3 SV=1	0.001	1.399	6	1	10	1	141	15.4	7.18	17.3	1	1
FALSE	High	Master Protein	T2F8C5	Universal stress protein OS=Lactococcus lactis subsp. cremoris KW2 OX=1295826 GN=kw2_1915 PE=3 SV=1	0	14.356	24	3	4	3	143	16.1	4.88	6.61	3	1
FALSE	High	Master Protein	A0A1E7G1B3	Universal stress protein UspA OS=Lactococcus lactis subsp. cremoris IBB477 OX=1449093 GN=AJ89_13295 PE=3 SV=1	0	29.286	41	5	18	5	145	16	6	24.31	5	1
FALSE	High	Master Protein	A0A1V0NHY7	Universal stress protein UspA related nucleotide-binding protein OS=Lactococcus lactis subsp. lactis OX=1360 GN=LL275_1935 PE=3 SV=1	0	41.559	50	7	18	7	145	15.7	5.36	36.1	7	1
FALSE	High	Master Protein	A0A2Z5Z346	Universal stress protein UspA-likenucleotide-binding protein OS=Lactococcus lactis subsp. cremoris OX=1359 GN=LLCC_0506 PE=3 SV=1	0	7.72	19	3	3	3	155	16.6	5.35	4.11	3	1
FALSE	High	Master Protein	A0A514ZAF2	UPF0109 protein FLP15_10830 OS=Lactococcus sp. KACC 19320 OX=2592653 GN=FLP15_10830 PE=3 SV=1	0	5.931	24	2	2	2	79	9	5.14	3.99	2	1
FALSE	High	Master Protein	A2RLK2	UPF0145 protein llmg_1596 OS=Lactococcus lactis subsp. cremoris (strain MG1363) OX=416870 GN=llmg_1596 PE=3 SV=1	0	3.938	11	1	2	1	108	11.8	7.25	3.96	1	1
FALSE	High	Master Protein	A0A0B8QKK3	UPF0154 protein JCM5805K_1456 OS=Lactococcus lactis subsp. lactis OX=1360 GN=JCM5805K_1456 PE=3 SV=1	0	8.501	13	1	4	1	106	12.3	11.05	7.39	1	1
FALSE	High	Master Protein	A0A552XJV0	UPF0237 protein FNJ55_05375 OS=Lactococcus lactis OX=1358 GN=FNJ55_05375 PE=3 SV=1	0	9.603	26	2	2	2	87	9.3	5.26	5.53	2	1
FALSE	High	Master Protein	T2F4J2	UPF0291 protein kw2_1042 OS=Lactococcus lactis subsp. cremoris KW2 OX=1295826 GN=kw2_1042 PE=3 SV=1	0	5.735	33	3	4	3	80	9.2	5.6	1.62	3	1
FALSE	High	Master Protein	A0A1C3ST07	UPF0297 protein LP2241_10304 OS=Lactococcus piscium OX=1364 GN=yrzL PE=3 SV=1	0	1.562	10	1	3	1	88	10.2	4.92	1.89	1	1
FALSE	High	Master Protein	A0A1V0NIK8	Uracil phosphoribosyltransferase OS=Lactococcus lactis subsp. lactis OX=1360 GN=upp PE=3 SV=1	0	34.637	36	6	12	6	211	23.2	7.05	25.74	6	1
FALSE	High	Master Protein	T2F7U3	Uridine kinase OS=Lactococcus lactis subsp. cremoris KW2 OX=1295826 GN=udk PE=3 SV=1	0	10.435	12	2	2	2	206	23.7	5.26	5.37	2	1
FALSE	High	Master Protein	A0A387BFJ1	Uridylate kinase OS=Lactococcus allomyrinae OX=2419773 GN=pyrH PE=3 SV=1	0	4.491	4	1	1	1	238	25.7	5.67	2.18	1	1
FALSE	High	Master Protein	T0W4T5	UTP--glucose-1-phosphate uridylyltransferase OS=Lactococcus lactis subsp. cremoris TIFN1 OX=1234871 GN=LLT1_10485 PE=3 SV=1	0	7.851	8	2	2	2	313	35	5.88	2.77	2	1
FALSE	High	Master Protein	Q02X32	UvrABC system protein A OS=Lactococcus lactis subsp. cremoris (strain SK11) OX=272622 GN=uvrA PE=3 SV=1	0	16.158	4	3	6	3	943	104.4	6.57	13.19	3	1
FALSE	High	Master Protein	A0A0V8BGA2	UvrABC system protein B OS=Lactococcus lactis subsp. lactis OX=1360 GN=uvrB PE=3 SV=1	0	3.741	1	1	1	1	692	79.1	4.91	2.42	1	1
FALSE	High	Master Protein	A0A1V0PK09	Valine--tRNA ligase OS=Lactococcus lactis subsp. cremoris OX=1359 GN=valS PE=3 SV=1	0	57.698	19	15	19	15	880	100.6	5.03	41.72	15	1
FALSE	High	Master Protein	A0A5M9R6R8	VanZ family protein OS=Lactococcus garvieae subsp. garvieae OX=1890280 GN=F4V47_02740 PE=4 SV=1	0.002	1.11	3	1	1	1	348	40.1	9.86	0	1	1
FALSE	High	Master Protein	A0A7Z7ZWI0	Xaa-Pro dipeptidyl-peptidase OS=Lactococcus lactis subsp. cremoris OX=1359 GN=pepX PE=3 SV=1	0	10.925	5	3	4	3	763	87.6	5.52	10.01	3	1
FALSE	High	Master Protein	A0A084A9D2	Xanthine phosphoribosyltransferase OS=Lactococcus lactis subsp. cremoris GE214 OX=1415168 GN=xpt PE=3 SV=1	0	3.579	7	1	1	1	197	21.7	5.19	1.63	1	1
FALSE	High	Master Protein	A0A514Z8I6	YlxQ-related RNA-binding protein OS=Lactococcus sp. KACC 19320 OX=2592653 GN=FLP15_06670 PE=4 SV=1	0	3.638	11	1	1	1	101	11.1	9.33	2.84	1	1
FALSE	High	Master Protein	A0A443LCB4	Zinc metalloprotease OS=Lactococcus lactis OX=1358 GN=rseP PE=3 SV=1	0	10.109	4	1	2	1	428	46.3	6.83	5.67	1	1
FALSE	High	Master Protein	A0A173M5Z1	Zinc-transporting ATPase OS=Lactococcus garvieae OX=1363 GN=zosA PE=3 SV=1	0	1.741	1	1	1	1	597	63.2	5.02	1.71	1	1

## Sheet: Data Sheet B
B. All identifed Proteins with a custom database generated upon sequencing and annotation of FT72 genome
Checked	Master	Accession	Description	Coverage [%]	# Peptides	# PSMs	# Unique Peptides	# AAs	MW [kDa]	calc. pI	Score Sequest HT: Sequest HT	# Peptides (by Search Engine): Sequest HT	# Protein Groups
FALSE	Master Protein	tr|cds6524_9236	tr|Bifunctional acetaldehyde-CoA/alcohol dehydrogenase [Lactococcus cremoris]	16	11	22	11	903	98	6.11	58.29	11	1
FALSE	Master Protein	tr|cds4082_4850	tr|30S ribosomal protein S2 - Lactococcus cremoris	29	6	13	6	255	28.5	5.17	36.26	6	1
FALSE	Master Protein	tr|cds2932_3961	tr|Elongation factor Ts - Lactococcus cremoris	23	6	11	6	342	36.7	5.01	28.5	6	1
FALSE	Master Protein	tr|cds2436_2553	tr|Phosphopyruvate hydratase - Lactococcus lactis subsp. cremoris NZ9000	32	1	6	1	38	4.5	9.47	18.05	1	1
FALSE	Master Protein	tr|cds997_2728	tr|Septation ring formation regulator EzrA - Lactococcus cremoris	12	6	7	6	576	66.3	4.73	18.05	6	1
FALSE	Master Protein	tr|cds14272_17686	tr|Pyruvate carboxylase - Lactococcus cremoris	5	4	5	4	1137	126.3	5.68	14.39	4	1
FALSE	Master Protein	tr|cds24007_25354	tr|Glucose-6-phosphate isomerase - Lactococcus cremoris	15	4	4	4	448	49.6	5	12.16	4	1
FALSE	Master Protein	tr|cds1194_4176	tr|Lantibiotic dehydratase - Lactococcus lactis	4	3	4	3	993	117.4	6.55	11.43	3	1
FALSE	Master Protein	tr|cds22997_23597	tr|ATP-dependent Clp protease proteolytic subunit - Lactococcus cremoris	13	2	3	2	199	22	5.12	7.43	2	1
FALSE	Master Protein	tr|cds5244_6270	tr|Lactonase family protein - Lactococcus cremoris	11	3	3	3	341	37.2	6.4	6.55	3	1
FALSE	Master Protein	tr|cds12199_12877	tr|ABC transporter ATP-binding protein - Lactococcus	11	2	2	2	225	24.6	9.14	5.14	2	1
FALSE	Master Protein	tr|cds17296_18328	tr|PDZ domain-containing protein - Lactococcus cremoris	3	1	1	1	343	37.4	9.38	3.12	1	1
FALSE	Master Protein	tr|cds8014_10378	tr|Formate C-acetyltransferase - Lactococcus cremoris	2	1	1	1	787	89	5.31	2.6	1	1
FALSE	Master Protein	tr|cds7222_7960	tr|NisI/SpaI family lantibiotic immunity lipoprotein - Lactococcus lactis	6	1	1	1	245	27.8	5.44	2.27	1	1
FALSE	Master Protein	tr|cds7961_10010	tr|NisP - Lactococcus lactis subsp. Lactis	2	1	1	1	682	74.7	7.18	2	1	1
FALSE	Master Protein	tr|cds10757_12101	tr|Nisin biosynthesis two-component system, sensor histidine kinase NisK - Lactococcus lactis	2	1	1	1	447	51.3	6.06	1.99	1	1

## Sheet: Data Sheet C
C. Gene Ontology analysis of identified proteins
Entry	Entry name	Status	Protein names	Gene names	Organism	Length	Binding site	Activity regulation	Pathway	Annotation	Gene ontology (biological process)	Gene ontology (molecular function)	Gene ontology (cellular component)
A0A084ACE2	A0A084ACE2_LACLC	unreviewed	Chaperonin GroEL (EC 5.6.1.7) (60 kDa chaperonin) (Chaperonin-60) (Cpn60)	groEL groL U725_00870	Lactococcus lactis subsp. cremoris GE214	542	BINDING 413; /note="ATP; via amide nitrogen"; /evidence="ECO:0000256|HAMAP-Rule:MF_00600"; BINDING 492; /note="ATP"; /evidence="ECO:0000256|HAMAP-Rule:MF_00600"			3 out of 5	protein refolding [GO:0042026]	ATP binding [GO:0005524]; ATP hydrolysis activity [GO:0016887]; unfolded protein binding [GO:0051082]	cytoplasm [GO:0005737]
A0A0M2ZUF5	A0A0M2ZUF5_LACLC	unreviewed	Enolase (EC 4.2.1.11) (2-phospho-D-glycerate hydro-lyase) (2-phosphoglycerate dehydratase)	eno VN96_0320	Lactococcus lactis subsp. cremoris (Streptococcus cremoris)	433	BINDING 155; /note="Substrate"; /evidence="ECO:0000256|HAMAP-Rule:MF_00318, ECO:0000256|PIRSR:PIRSR001400-2"; BINDING 164; /note="Substrate"; /evidence="ECO:0000256|HAMAP-Rule:MF_00318, ECO:0000256|PIRSR:PIRSR001400-2"; BINDING 290; /note="Substrate"; /evidence="ECO:0000256|HAMAP-Rule:MF_00318, ECO:0000256|PIRSR:PIRSR001400-2"; BINDING 317; /note="Substrate"; /evidence="ECO:0000256|HAMAP-Rule:MF_…	ACTIVITY REGULATION: The covalent binding to the substrate causes inactivation of the enzyme, and possibly serves as a signal for the export of the protein. {ECO:0000256|HAMAP-Rule:MF_00318}.	PATHWAY: Carbohydrate degradation; glycolysis; pyruvate from D-glyceraldehyde 3-phosphate: step 4/5. {ECO:0000256|ARBA:ARBA00005031, ECO:0000256|HAMAP-Rule:MF_00318}.	3 out of 5	glycolytic process [GO:0006096]	magnesium ion binding [GO:0000287]; phosphopyruvate hydratase activity [GO:0004634]	cell surface [GO:0009986]; extracellular region [GO:0005576]; phosphopyruvate hydratase complex [GO:0000015]
A0A552XJC1	A0A552XJC1_9LACT	unreviewed	Pyruvate kinase (EC 2.7.1.40)	pyk FNJ55_05550	Lactococcus lactis	502			PATHWAY: Carbohydrate degradation; glycolysis; pyruvate from D-glyceraldehyde 3-phosphate: step 5/5. {ECO:0000256|ARBA:ARBA00004997, ECO:0000256|RuleBase:RU000504}.	2 out of 5		ATP binding [GO:0005524]; kinase activity [GO:0016301]; magnesium ion binding [GO:0000287]; potassium ion binding [GO:0030955]; pyruvate kinase activity [GO:0004743]
A0A8B3H9W5	A0A8B3H9W5_9LACT	unreviewed	Asp23/Gls24 family envelope stress response protein	D6125_14240	Lactococcus lactis	183				1 out of 5
A0A6H2L373	A0A6H2L373_LACLC		Deleted.
T0S5K0	T0S5K0_LACLC	unreviewed	Arginine deiminase (ADI) (EC 3.5.3.6) (Arginine dihydrolase) (AD)	arcA LLT6_04125	Lactococcus lactis subsp. cremoris TIFN6	410			PATHWAY: Amino-acid degradation; L-arginine degradation via ADI pathway; carbamoyl phosphate from L-arginine: step 1/2. {ECO:0000256|ARBA:ARBA00005213, ECO:0000256|HAMAP-Rule:MF_00242}.	2 out of 5	arginine catabolic process to ornithine [GO:0019547]	arginine deiminase activity [GO:0016990]	cytoplasm [GO:0005737]
G6FDH3	G6FDH3_LACLL	unreviewed	Fructose-bisphosphate aldolase (EC 4.1.2.13)	LLCRE1631_01566	Lactococcus lactis subsp. lactis CNCM I-1631	298	BINDING 179; /note="Dihydroxyacetone phosphate; via amide nitrogen"; /evidence="ECO:0000256|PIRSR:PIRSR001359-2"		PATHWAY: Carbohydrate degradation. {ECO:0000256|ARBA:ARBA00004921}.	2 out of 5	fructose 1,6-bisphosphate metabolic process [GO:0030388]; glycolytic process [GO:0006096]	fructose-bisphosphate aldolase activity [GO:0004332]; zinc ion binding [GO:0008270]
A0A1E7G1F7	A0A1E7G1F7_LACLC	unreviewed	Glyceraldehyde-3-phosphate dehydrogenase	AJ89_13505	Lactococcus lactis subsp. cremoris IBB477	336	BINDING 34; /note="NAD"; /evidence="ECO:0000256|PIRSR:PIRSR000149-3"; BINDING 121; /note="NAD"; /evidence="ECO:0000256|PIRSR:PIRSR000149-3"; BINDING 182; /note="Glyceraldehyde 3-phosphate"; /evidence="ECO:0000256|PIRSR:PIRSR000149-2"; BINDING 235; /note="Glyceraldehyde 3-phosphate"; /evidence="ECO:0000256|PIRSR:PIRSR000149-2"; BINDING 316; /note="NAD"; /evidence="ECO:0000256|PIRSR:PIRSR000149-3"			2 out of 5	glucose metabolic process [GO:0006006]	NAD binding [GO:0051287]; NADP binding [GO:0050661]; oxidoreductase activity, acting on the aldehyde or oxo group of donors, NAD or NADP as acceptor [GO:0016620]
A0A161UCY1	A0A161UCY1_LACLC	unreviewed	Elongation factor Tu (EF-Tu)	tuf AB996_1816	Lactococcus lactis subsp. cremoris (Streptococcus cremoris)	395				2 out of 5		GTPase activity [GO:0003924]; GTP binding [GO:0005525]; translation elongation factor activity [GO:0003746]	cytoplasm [GO:0005737]
A0A2A5SPY1	A0A2A5SPY1_LACLC	unreviewed	Elongation factor G (EF-G)	fusA RU92_GL001079	Lactococcus cremoris subsp. tructae	709				2 out of 5		GTPase activity [GO:0003924]; GTP binding [GO:0005525]; translation elongation factor activity [GO:0003746]	cytoplasm [GO:0005737]
A2RKI8	RL10_LACLM	reviewed	50S ribosomal protein L10	rplJ llmg_1207	Lactococcus lactis subsp. cremoris (strain MG1363)	171				2 out of 5	translation [GO:0006412]	large ribosomal subunit rRNA binding [GO:0070180]; structural constituent of ribosome [GO:0003735]	large ribosomal subunit [GO:0015934]
T0VA67	T0VA67_LACLC	unreviewed	50S ribosomal protein L7/L12	rplL LLT3_05170	Lactococcus lactis subsp. cremoris TIFN3	121				2 out of 5	translation [GO:0006412]	structural constituent of ribosome [GO:0003735]	ribosome [GO:0005840]
A2RMI2	ATPB_LACLM	reviewed	ATP synthase subunit beta (EC 7.1.2.2) (ATP synthase F1 sector subunit beta) (F-ATPase subunit beta)	atpD llmg_1946	Lactococcus lactis subsp. cremoris (strain MG1363)	469				3 out of 5		ATP binding [GO:0005524]; proton-transporting ATPase activity, rotational mechanism [GO:0046961]; proton-transporting ATP synthase activity, rotational mechanism [GO:0046933]	plasma membrane [GO:0005886]; proton-transporting ATP synthase complex, catalytic core F(1) [GO:0045261]
A0A2A5SV84	A0A2A5SV84_LACLC	unreviewed	30S ribosomal protein S1	RU92_GL001331	Lactococcus cremoris subsp. tructae	408				1 out of 5		nucleic acid binding [GO:0003676]	ribosome [GO:0005840]
A0A084AE31	A0A084AE31_LACLC	unreviewed	50S ribosomal protein L2	rplB U725_00336	Lactococcus lactis subsp. cremoris GE214	276				2 out of 5	translation [GO:0006412]	rRNA binding [GO:0019843]; structural constituent of ribosome [GO:0003735]; transferase activity [GO:0016740]	large ribosomal subunit [GO:0015934]
A0A084A8V4	A0A084A8V4_LACLC	unreviewed	Trigger factor (TF) (EC 5.2.1.8) (PPIase)	tig U725_02175	Lactococcus lactis subsp. cremoris GE214	427				2 out of 5	cell cycle [GO:0007049]; cell division [GO:0051301]; protein folding [GO:0006457]; protein transport [GO:0015031]	peptidyl-prolyl cis-trans isomerase activity [GO:0003755]	cytoplasm [GO:0005737]
A0A6H2L2G6	A0A6H2L2G6_LACLC		Deleted.
A0A7X3E8F0	A0A7X3E8F0_9LACT	unreviewed	Phosphoglycerate kinase (EC 2.7.2.3)	pgk GII02_00645	Lactococcus lactis	398	BINDING 36; /note="Substrate"; /evidence="ECO:0000256|HAMAP-Rule:MF_00145, ECO:0000256|PIRSR:PIRSR000724-1"; BINDING 119; /note="Substrate"; /evidence="ECO:0000256|HAMAP-Rule:MF_00145, ECO:0000256|PIRSR:PIRSR000724-1"; BINDING 157; /note="Substrate"; /evidence="ECO:0000256|HAMAP-Rule:MF_00145, ECO:0000256|PIRSR:PIRSR000724-1"; BINDING 208; /note="ATP"; /evidence="ECO:0000256|HAMAP-Rule:MF_00145, …		PATHWAY: Carbohydrate degradation; glycolysis; pyruvate from D-glyceraldehyde 3-phosphate: step 2/5. {ECO:0000256|HAMAP-Rule:MF_00145, ECO:0000256|RuleBase:RU000695}.	3 out of 5	glycolytic process [GO:0006096]	ATP binding [GO:0005524]; phosphoglycerate kinase activity [GO:0004618]	cytoplasm [GO:0005737]
S6FUR7	S6FUR7_LACLL	unreviewed	30S ribosomal protein S3	rpsC O9U_06065	Lactococcus lactis subsp. lactis A12	208				2 out of 5	translation [GO:0006412]	mRNA binding [GO:0003729]; rRNA binding [GO:0019843]; structural constituent of ribosome [GO:0003735]	cytoplasm [GO:0005737]; ribosome [GO:0005840]
T2F3M6	T2F3M6_LACLC	unreviewed	ATP-dependent Clp protease ATP-binding subunit ClpE	clpE kw2_0525	Lactococcus lactis subsp. cremoris KW2	748				1 out of 5		ATP binding [GO:0005524]; ATP hydrolysis activity [GO:0016887]; peptidase activity [GO:0008233]
T0V0N9	T0V0N9_LACLC	unreviewed	Elongation factor Ts (EF-Ts)	tsf LLT7_02655	Lactococcus lactis subsp. cremoris TIFN7	342				2 out of 5		translation elongation factor activity [GO:0003746]	cytoplasm [GO:0005737]
A0A0M2ZPA6	A0A0M2ZPA6_LACLC	unreviewed	50S ribosomal protein L1	rplA AB996_0410 LL1196_2287 LLB26_1909 LLCC_0920 LLJM1_0280 LLJM4_2101 RU89_GL000615 VN96_2159	Lactococcus lactis subsp. cremoris (Streptococcus cremoris)	229				2 out of 5	regulation of translation [GO:0006417]; translation [GO:0006412]	rRNA binding [GO:0019843]; structural constituent of ribosome [GO:0003735]; tRNA binding [GO:0000049]	large ribosomal subunit [GO:0015934]
T0VV14	T0VV14_LACLC	unreviewed	50S ribosomal protein L31 type B	rpmE2 LLT7_04795	Lactococcus lactis subsp. cremoris TIFN7	81				2 out of 5	translation [GO:0006412]	structural constituent of ribosome [GO:0003735]	ribosome [GO:0005840]
A0A6H2L1U5	A0A6H2L1U5_LACLC		Deleted.
A0A1E7G193	A0A1E7G193_LACLC	unreviewed	Peptidase C51 domain-containing protein	AJ89_13110	Lactococcus lactis subsp. cremoris IBB477	454				1 out of 5
T0VAF7	T0VAF7_LACLC	unreviewed	Glutamine--fructose-6-phosphate aminotransferase [isomerizing] (EC 2.6.1.16) (D-fructose-6-phosphate amidotransferase) (GFAT) (Glucosamine-6-phosphate synthase) (Hexosephosphate aminotransferase) (L-glutamine--D-fructose-6-phosphate amidotransferase)	glmS LLT3_02885	Lactococcus lactis subsp. cremoris TIFN3	605				3 out of 5	carbohydrate derivative biosynthetic process [GO:1901137]; carbohydrate metabolic process [GO:0005975]; glutamine metabolic process [GO:0006541]	carbohydrate derivative binding [GO:0097367]; glutamine-fructose-6-phosphate transaminase (isomerizing) activity [GO:0004360]	cytoplasm [GO:0005737]
A0A0M2ZUI1	A0A0M2ZUI1_LACLC	unreviewed	HflK protein, hflK (Membrane protease subunit stomatin/prohibitin family) (Prohibitin/stomatin like protein) (Spfh domain/band 7 family)	LL1196_0689 LLB26_0604 LLCC_2564 LLJM1_0565 LLJM4_0569 VN96_0306	Lactococcus lactis subsp. cremoris (Streptococcus cremoris)	300				1 out of 5		peptidase activity [GO:0008233]	integral component of membrane [GO:0016021]
T0T992	T0T992_LACLC	unreviewed	50S ribosomal protein L5	rplE LLT6_05785	Lactococcus lactis subsp. cremoris TIFN6	180				2 out of 5	translation [GO:0006412]	rRNA binding [GO:0019843]; structural constituent of ribosome [GO:0003735]; tRNA binding [GO:0000049]	cytoplasm [GO:0005737]; ribosome [GO:0005840]
A2RNI4	A2RNI4_LACLM	unreviewed	Carbamate kinase	arcC1 llmg_2310	Lactococcus lactis subsp. cremoris (strain MG1363)	314			PATHWAY: Metabolic intermediate metabolism; carbamoyl phosphate degradation; CO(2) and NH(3) from carbamoyl phosphate: step 1/1. {ECO:0000256|ARBA:ARBA00005118}.	2 out of 5	arginine metabolic process [GO:0006525]; carbamoyl phosphate catabolic process [GO:0035975]	carbamate kinase activity [GO:0008804]
A0A1E7G643	A0A1E7G643_LACLC	unreviewed	Stress response regulator Gls24	AJ89_02950	Lactococcus lactis subsp. cremoris IBB477	168				1 out of 5
A0A1E7G0Z9	A0A1E7G0Z9_LACLC	unreviewed	Aldehyde-alcohol dehydrogenase	AJ89_12590	Lactococcus lactis subsp. cremoris IBB477	903				2 out of 5	alcohol metabolic process [GO:0006066]; carbon utilization [GO:0015976]	acetaldehyde dehydrogenase (acetylating) activity [GO:0008774]; alcohol dehydrogenase (NAD+) activity [GO:0004022]; metal ion binding [GO:0046872]
A0A4Q7DPS8	A0A4Q7DPS8_9LACT	unreviewed	ATP synthase subunit alpha (EC 7.1.2.2) (ATP synthase F1 sector subunit alpha) (F-ATPase subunit alpha)	atpA EQJ87_05680	Lactococcus sp. S-13	500				3 out of 5		ATP binding [GO:0005524]; proton-transporting ATPase activity, rotational mechanism [GO:0046961]; proton-transporting ATP synthase activity, rotational mechanism [GO:0046933]	plasma membrane [GO:0005886]; proton-transporting ATP synthase complex, catalytic core F(1) [GO:0045261]
A0A166J4S9	A0A166J4S9_LACLC	unreviewed	Cell division protein FtsZ	ftsZ AB996_1806	Lactococcus lactis subsp. cremoris (Streptococcus cremoris)	417	BINDING 140; /note="GTP"; /evidence="ECO:0000256|HAMAP-Rule:MF_00909"; BINDING 144; /note="GTP"; /evidence="ECO:0000256|HAMAP-Rule:MF_00909"; BINDING 188; /note="GTP"; /evidence="ECO:0000256|HAMAP-Rule:MF_00909"			3 out of 5	division septum assembly [GO:0000917]; FtsZ-dependent cytokinesis [GO:0043093]; protein polymerization [GO:0051258]	GTPase activity [GO:0003924]; GTP binding [GO:0005525]	cell division site [GO:0032153]; cytoplasm [GO:0005737]
T0WNE2	T0WNE2_LACLC	unreviewed	DNA-directed RNA polymerase subunit beta (RNAP subunit beta) (EC 2.7.7.6) (RNA polymerase subunit beta) (Transcriptase subunit beta)	rpoB LLT3_12580	Lactococcus lactis subsp. cremoris TIFN3	1196				2 out of 5	transcription, DNA-templated [GO:0006351]	DNA binding [GO:0003677]; DNA-directed 5'-3' RNA polymerase activity [GO:0003899]; ribonucleoside binding [GO:0032549]
Q02W42	RS5_LACLS	reviewed	30S ribosomal protein S5	rpsE LACR_2384	Lactococcus lactis subsp. cremoris (strain SK11)	168				2 out of 5	translation [GO:0006412]	rRNA binding [GO:0019843]; structural constituent of ribosome [GO:0003735]	small ribosomal subunit [GO:0015935]
A0A6H2L0J9	A0A6H2L0J9_LACLC		Deleted.
A0A1V0PEP1	A0A1V0PEP1_LACLC	unreviewed	Glutamate--tRNA ligase (EC 6.1.1.17) (Glutamyl-tRNA synthetase) (GluRS)	gltX LLJM1_0213 RU89_GL001671	Lactococcus lactis subsp. cremoris (Streptococcus cremoris)	483	BINDING 258; /note="ATP"; /evidence="ECO:0000256|HAMAP-Rule:MF_00022"			3 out of 5	glutamyl-tRNA aminoacylation [GO:0006424]	ATP binding [GO:0005524]; glutamate-tRNA ligase activity [GO:0004818]; tRNA binding [GO:0000049]; zinc ion binding [GO:0008270]	cytoplasm [GO:0005737]
A0A166JUN8	A0A166JUN8_LACLC	unreviewed	Phosphoenolpyruvate-protein phosphotransferase (EC 2.7.3.9) (Phosphotransferase system, enzyme I)	AB996_0954	Lactococcus lactis subsp. cremoris (Streptococcus cremoris)	575	BINDING 298; /note="PEP"; /evidence="ECO:0000256|PIRSR:PIRSR000732-2"; BINDING 334; /note="PEP"; /evidence="ECO:0000256|PIRSR:PIRSR000732-2"; BINDING 469; /note="PEP"; /evidence="ECO:0000256|PIRSR:PIRSR000732-2"			3 out of 5	phosphoenolpyruvate-dependent sugar phosphotransferase system [GO:0009401]	kinase activity [GO:0016301]; metal ion binding [GO:0046872]; phosphoenolpyruvate-protein phosphotransferase activity [GO:0008965]	cytoplasm [GO:0005737]
A0A1V0PJF1	A0A1V0PJF1_LACLC	unreviewed	30S ribosomal protein S4	rpsD LLJM1_2067 RU89_GL001143	Lactococcus lactis subsp. cremoris (Streptococcus cremoris)	203				2 out of 5	translation [GO:0006412]	rRNA binding [GO:0019843]; structural constituent of ribosome [GO:0003735]	cytoplasm [GO:0005737]; small ribosomal subunit [GO:0015935]
T0TFC1	T0TFC1_LACLC	unreviewed	Arginine--tRNA ligase (EC 6.1.1.19) (Arginyl-tRNA synthetase) (ArgRS)	argS LLT6_04695	Lactococcus lactis subsp. cremoris TIFN6	564				2 out of 5	arginyl-tRNA aminoacylation [GO:0006420]	arginine-tRNA ligase activity [GO:0004814]; ATP binding [GO:0005524]	cytoplasm [GO:0005737]
Q02Y60	Q02Y60_LACLS	unreviewed	Chaperone protein ClpB	clpB LACR_1612	Lactococcus lactis subsp. cremoris (strain SK11)	867				2 out of 5	protein refolding [GO:0042026]; response to heat [GO:0009408]	ATP binding [GO:0005524]; ATP hydrolysis activity [GO:0016887]; peptidase activity [GO:0008233]	cytoplasm [GO:0005737]
A0A6H2L2W3	A0A6H2L2W3_LACLC		Deleted.
A0A4P6JGY6	A0A4P6JGY6_9LACT	unreviewed	Triosephosphate isomerase (TIM) (TPI) (EC 5.3.1.1) (Triose-phosphate isomerase)	tpiA EQZ99_10850	Lactococcus lactis	252	BINDING 174; /note="Substrate; via amide nitrogen"; /evidence="ECO:0000256|HAMAP-Rule:MF_00147"; BINDING 214; /note="Substrate"; /evidence="ECO:0000256|HAMAP-Rule:MF_00147"		PATHWAY: Carbohydrate biosynthesis; gluconeogenesis. {ECO:0000256|HAMAP-Rule:MF_00147, ECO:0000256|RuleBase:RU363013}.; PATHWAY: Carbohydrate degradation; glycolysis; D-glyceraldehyde 3-phosphate from glycerone phosphate: step 1/1. {ECO:0000256|HAMAP-Rule:MF_00147, ECO:0000256|RuleBase:RU363013}.	3 out of 5	gluconeogenesis [GO:0006094]; glycolytic process [GO:0006096]	triose-phosphate isomerase activity [GO:0004807]	cytoplasm [GO:0005737]
A0A166IW78	A0A166IW78_LACLC	unreviewed	Fe-S_biosyn domain-containing protein	AB996_2120	Lactococcus lactis subsp. cremoris (Streptococcus cremoris)	121				1 out of 5
Q02W49	RS13_LACLS	reviewed	30S ribosomal protein S13	rpsM LACR_2377	Lactococcus lactis subsp. cremoris (strain SK11)	121				2 out of 5	translation [GO:0006412]	rRNA binding [GO:0019843]; structural constituent of ribosome [GO:0003735]; tRNA binding [GO:0000049]	ribosome [GO:0005840]
A0A6H2L0I0	A0A6H2L0I0_LACLC		Deleted.
T0UYS4	T0UYS4_LACLC	unreviewed	50S ribosomal subunit assembly factor BipA (EC 3.6.5.-) (GTP-binding protein BipA)	bipA LLT1_03850	Lactococcus lactis subsp. cremoris TIFN1	613				3 out of 5	ribosomal large subunit assembly [GO:0000027]; translation [GO:0006412]	GTPase activity [GO:0003924]; GTP binding [GO:0005525]; ribosome binding [GO:0043022]; rRNA binding [GO:0019843]; tRNA binding [GO:0000049]	cytoplasm [GO:0005737]
A0A1V0PK09	A0A1V0PK09_LACLC	unreviewed	Valine--tRNA ligase (EC 6.1.1.9) (Valyl-tRNA synthetase) (ValRS)	valS LLJM1_2273 RU89_GL001293	Lactococcus lactis subsp. cremoris (Streptococcus cremoris)	880	BINDING 523; /note="ATP"; /evidence="ECO:0000256|HAMAP-Rule:MF_02004"			3 out of 5	valyl-tRNA aminoacylation [GO:0006438]	aminoacyl-tRNA editing activity [GO:0002161]; ATP binding [GO:0005524]; valine-tRNA ligase activity [GO:0004832]	cytoplasm [GO:0005737]
A0A2A5SQ80	A0A2A5SQ80_LACLC	unreviewed	Dihydrolipoamide acetyltransferase component of pyruvate dehydrogenase complex (EC 2.3.1.-)	RU92_GL001041	Lactococcus cremoris subsp. tructae	522				1 out of 5		acyltransferase activity [GO:0016746]
A0A5P3IGH0	A0A5P3IGH0_LACLL	unreviewed	Glucose-1-phosphate thymidylyltransferase (EC 2.7.7.24)	rfbA D8K17_001320 D8K17_01355 FTN78_chr1820 JQ490_09100	Lactococcus lactis subsp. lactis bv. diacetylactis	289				2 out of 5	extracellular polysaccharide biosynthetic process [GO:0045226]	glucose-1-phosphate thymidylyltransferase activity [GO:0008879]; metal ion binding [GO:0046872]
H5SWG9	H5SWG9_LACLL	unreviewed	Inosine-5'-monophosphate dehydrogenase (IMP dehydrogenase) (IMPD) (IMPDH) (EC 1.1.1.205)	guaB lilo_0181	Lactococcus lactis subsp. lactis IO-1	493	BINDING 253; /note="NAD"; /evidence="ECO:0000256|HAMAP-Rule:MF_01964"; BINDING 308; /note="IMP"; /evidence="ECO:0000256|HAMAP-Rule:MF_01964, ECO:0000256|PIRSR:PIRSR000130-2"; BINDING 421; /note="IMP"; /evidence="ECO:0000256|HAMAP-Rule:MF_01964, ECO:0000256|PIRSR:PIRSR000130-2"	ACTIVITY REGULATION: Mycophenolic acid (MPA) is a non-competitive inhibitor that prevents formation of the closed enzyme conformation by binding to the same site as the amobile flap. In contrast, mizoribine monophosphate (MZP) is a competitive inhibitor that induces the closed conformation. MPA is a potent inhibitor of mammalian IMPDHs but a poor inhibitor of the bacterial enzymes. MZP is a more …	PATHWAY: Purine metabolism; XMP biosynthesis via de novo pathway; XMP from IMP: step 1/1. {ECO:0000256|HAMAP-Rule:MF_01964, ECO:0000256|RuleBase:RU003928}.	3 out of 5	GMP biosynthetic process [GO:0006177]	IMP dehydrogenase activity [GO:0003938]; metal ion binding [GO:0046872]; nucleotide binding [GO:0000166]
A0A161W3M3	A0A161W3M3_LACLC	unreviewed	PTS system fructose-specific IIA/B/C component	AB996_0592	Lactococcus lactis subsp. cremoris (Streptococcus cremoris)	634				1 out of 5	phosphoenolpyruvate-dependent sugar phosphotransferase system [GO:0009401]	carbohydrate:proton symporter activity [GO:0005351]; protein-N(PI)-phosphohistidine-fructose phosphotransferase system transporter activity [GO:0022877]	integral component of membrane [GO:0016021]; plasma membrane [GO:0005886]
A0A1E7G1B3	A0A1E7G1B3_LACLC	unreviewed	Universal stress protein UspA	AJ89_13295	Lactococcus lactis subsp. cremoris IBB477	145				1 out of 5
A0A1V0NHY7	A0A1V0NHY7_LACLL	unreviewed	Universal stress protein UspA related nucleotide-binding protein	LL275_1935	Lactococcus lactis subsp. lactis (Streptococcus lactis)	145				1 out of 5
H5SWU1	H5SWU1_LACLL	unreviewed	Alkyl hydroperoxide reductase C (EC 1.11.1.26) (Peroxiredoxin) (Thioredoxin peroxidase)	ahpC lilo_0304	Lactococcus lactis subsp. lactis IO-1	187				3 out of 5	response to oxidative stress [GO:0006979]	alkylhydroperoxide reductase activity [GO:0102039]; peroxidase activity [GO:0004601]; peroxiredoxin activity [GO:0051920]	cytoplasm [GO:0005737]
T2F6S3	T2F6S3_LACLC	unreviewed	Basic membrane protein A	kw2_1381	Lactococcus lactis subsp. cremoris KW2	351				1 out of 5			plasma membrane [GO:0005886]
T2F7E4	T2F7E4_LACLC	unreviewed	Alanine--tRNA ligase (EC 6.1.1.7) (Alanyl-tRNA synthetase) (AlaRS)	alaS kw2_1701	Lactococcus lactis subsp. cremoris KW2	872				3 out of 5	alanyl-tRNA aminoacylation [GO:0006419]	alanine-tRNA ligase activity [GO:0004813]; ATP binding [GO:0005524]; tRNA binding [GO:0000049]; zinc ion binding [GO:0008270]	cytoplasm [GO:0005737]
A0A4Q7DR23	A0A4Q7DR23_9LACT	unreviewed	DNA-directed RNA polymerase subunit alpha (RNAP subunit alpha) (EC 2.7.7.6) (RNA polymerase subunit alpha) (Transcriptase subunit alpha)	rpoA EQJ87_07135	Lactococcus sp. S-13	312				2 out of 5	transcription, DNA-templated [GO:0006351]	DNA binding [GO:0003677]; DNA-directed 5'-3' RNA polymerase activity [GO:0003899]; protein dimerization activity [GO:0046983]
A0A1E7G712	A0A1E7G712_LACLC	unreviewed	Phosphoglucosamine mutase (EC 5.4.2.10)	glmM AJ89_02430	Lactococcus lactis subsp. cremoris IBB477	452				2 out of 5	carbohydrate metabolic process [GO:0005975]	magnesium ion binding [GO:0000287]; phosphoglucosamine mutase activity [GO:0008966]
A0A2A5SRC0	A0A2A5SRC0_LACLC	unreviewed	30S ribosomal protein S6	rpsF RU92_GL000809	Lactococcus cremoris subsp. tructae	107				2 out of 5	translation [GO:0006412]	rRNA binding [GO:0019843]; structural constituent of ribosome [GO:0003735]	cytoplasm [GO:0005737]; ribosome [GO:0005840]
A0A352NCS2	A0A352NCS2_LACSP	unreviewed	50S ribosomal protein L14	rplN DCR07_07635 DCZ00_03565	Lactococcus sp.	122				2 out of 5	translation [GO:0006412]	rRNA binding [GO:0019843]; structural constituent of ribosome [GO:0003735]	cytoplasm [GO:0005737]; large ribosomal subunit [GO:0015934]
A0A166KBT9	A0A166KBT9_LACLC	unreviewed	Adenylate kinase (AK) (EC 2.7.4.3) (ATP-AMP transphosphorylase) (ATP:AMP phosphotransferase) (Adenylate monophosphate kinase)	adk AB996_0482	Lactococcus lactis subsp. cremoris (Streptococcus cremoris)	215	BINDING 31; /note="AMP"; /evidence="ECO:0000256|HAMAP-Rule:MF_00235"; BINDING 36; /note="AMP"; /evidence="ECO:0000256|HAMAP-Rule:MF_00235"; BINDING 93; /note="AMP"; /evidence="ECO:0000256|HAMAP-Rule:MF_00235"; BINDING 128; /note="ATP"; /evidence="ECO:0000256|HAMAP-Rule:MF_00235"; BINDING 162; /note="AMP"; /evidence="ECO:0000256|HAMAP-Rule:MF_00235"; BINDING 173; /note="AMP"; /evidence="ECO:000025…		PATHWAY: Purine metabolism; AMP biosynthesis via salvage pathway; AMP from ADP: step 1/1. {ECO:0000256|HAMAP-Rule:MF_00235}.	3 out of 5	AMP salvage [GO:0044209]	adenylate kinase activity [GO:0004017]; ATP binding [GO:0005524]; zinc ion binding [GO:0008270]	cytoplasm [GO:0005737]
Q9CDL9	GLN1A_LACLA	reviewed	Glutamine synthetase (GS) (EC 6.3.1.2) (Glutamate--ammonia ligase) (Glutamine synthetase I alpha) (GSI alpha)	glnA LL2200 L0118	Lactococcus lactis subsp. lactis (strain IL1403) (Streptococcus lactis)	446	BINDING 185; /note="ATP"; /evidence="ECO:0000250|UniProtKB:P9WN39"; BINDING 242; /note="L-glutamate; via carbonyl oxygen"; /evidence="ECO:0000250|UniProtKB:P12425"; BINDING 250; /note="ATP"; /evidence="ECO:0000250|UniProtKB:P77961"; BINDING 300; /note="L-glutamate"; /evidence="ECO:0000250|UniProtKB:P0A1P6"; BINDING 306; /note="L-glutamate"; /evidence="ECO:0000250|UniProtKB:P0A1P6"; BINDING 318; /…	ACTIVITY REGULATION: Inhibited by glutamine. {ECO:0000250|UniProtKB:P12425}.		3 out of 5	glutamine biosynthetic process [GO:0006542]	ATP binding [GO:0005524]; glutamate-ammonia ligase activity [GO:0004356]; metal ion binding [GO:0046872]	cytoplasm [GO:0005737]
A0A2A5SY26	A0A2A5SY26_LACLC	unreviewed	Maltose ABC transporter substrate binding protein	RU92_GL000460	Lactococcus cremoris subsp. tructae	409				1 out of 5
A0A2A5SYU8	A0A2A5SYU8_LACLC	unreviewed	S-adenosylmethionine synthase (AdoMet synthase) (EC 2.5.1.6) (MAT) (Methionine adenosyltransferase)	metK RU92_GL000742	Lactococcus cremoris subsp. tructae	399	BINDING 16; /note="ATP"; /evidence="ECO:0000256|HAMAP-Rule:MF_00086"; BINDING 57; /note="Methionine"; /evidence="ECO:0000256|HAMAP-Rule:MF_00086"; BINDING 100; /note="Methionine"; /evidence="ECO:0000256|HAMAP-Rule:MF_00086"; BINDING 253; /note="ATP; shared with neighboring subunit"; /evidence="ECO:0000256|HAMAP-Rule:MF_00086"; BINDING 253; /note="Methionine; shared with neighboring subunit"; /evi…		PATHWAY: Amino-acid biosynthesis; S-adenosyl-L-methionine biosynthesis; S-adenosyl-L-methionine from L-methionine: step 1/1. {ECO:0000256|ARBA:ARBA00005224, ECO:0000256|HAMAP-Rule:MF_00086}.	3 out of 5	one-carbon metabolic process [GO:0006730]; S-adenosylmethionine biosynthetic process [GO:0006556]	ATP binding [GO:0005524]; magnesium ion binding [GO:0000287]; methionine adenosyltransferase activity [GO:0004478]	cytoplasm [GO:0005737]
T2F2V0	T2F2V0_LACLC	unreviewed	Co-chaperonin GroES (10 kDa chaperonin) (Chaperonin-10) (Cpn10)	groES groS kw2_0392	Lactococcus lactis subsp. cremoris KW2	94				2 out of 5	protein folding [GO:0006457]	ATP binding [GO:0005524]; ATP hydrolysis activity [GO:0016887]	cytoplasm [GO:0005737]
A0A6B3SC37	A0A6B3SC37_9LACT	unreviewed	30S ribosomal protein S2	rpsB GTP06_08780	Lactococcus lactis	255				2 out of 5	translation [GO:0006412]	structural constituent of ribosome [GO:0003735]	small ribosomal subunit [GO:0015935]
A2RP62	A2RP62_LACLM	unreviewed	50S ribosomal protein L13	rplM llmg_2546	Lactococcus lactis subsp. cremoris (strain MG1363)	148				2 out of 5	translation [GO:0006412]	structural constituent of ribosome [GO:0003735]	cytoplasm [GO:0005737]; ribosome [GO:0005840]
A0A2A9IR54	A0A2A9IR54_9LACT	unreviewed	6-phosphogluconate dehydrogenase, decarboxylating (EC 1.1.1.44)	gndA BW154_10185 GFV15_07435	Lactococcus lactis	472	BINDING 102; /note="NADP"; /evidence="ECO:0000256|PIRSR:PIRSR000109-3"; BINDING 102; /note="Substrate"; /evidence="ECO:0000256|PIRSR:PIRSR000109-2"; BINDING 192; /note="Substrate"; /evidence="ECO:0000256|PIRSR:PIRSR000109-2"; BINDING 262; /note="Substrate; via amide nitrogen"; /evidence="ECO:0000256|PIRSR:PIRSR000109-2"; BINDING 289; /note="Substrate"; /evidence="ECO:0000256|PIRSR:PIRSR000109-2";…		PATHWAY: Carbohydrate degradation; pentose phosphate pathway; D-ribulose 5-phosphate from D-glucose 6-phosphate (oxidative stage): step 3/3. {ECO:0000256|PIRNR:PIRNR000109, ECO:0000256|RuleBase:RU000485}.	3 out of 5	D-gluconate metabolic process [GO:0019521]; organic acid catabolic process [GO:0016054]; pentose-phosphate shunt [GO:0006098]	NADP binding [GO:0050661]; phosphogluconate dehydrogenase (decarboxylating) activity [GO:0004616]
A2RLY6	SYL_LACLM	reviewed	Leucine--tRNA ligase (EC 6.1.1.4) (Leucyl-tRNA synthetase) (LeuRS)	leuS llmg_1741	Lactococcus lactis subsp. cremoris (strain MG1363)	829	BINDING 612; /note="ATP"; /evidence="ECO:0000255|HAMAP-Rule:MF_00049"			2 out of 5	leucyl-tRNA aminoacylation [GO:0006429]	aminoacyl-tRNA editing activity [GO:0002161]; ATP binding [GO:0005524]; leucine-tRNA ligase activity [GO:0004823]	cytoplasm [GO:0005737]
A0A0M2ZXN3	A0A0M2ZXN3_LACLC	unreviewed	Quinohemoprotein amine dehydrogenase, alpha subunit, peaA	VN96_0942	Lactococcus lactis subsp. cremoris (Streptococcus cremoris)	297				1 out of 5
A0A2A5SV07	A0A2A5SV07_LACLC	unreviewed	Translation initiation factor IF-2	infB RU92_GL001265	Lactococcus cremoris subsp. tructae	950				2 out of 5		GTPase activity [GO:0003924]; GTP binding [GO:0005525]; translation initiation factor activity [GO:0003743]	cytoplasm [GO:0005737]
A0A0M2ZTK3	A0A0M2ZTK3_LACLC	unreviewed	1-deoxy-D-xylulose-5-phosphate synthase, dxs	VN96_0626	Lactococcus lactis subsp. cremoris (Streptococcus cremoris)	326				1 out of 5		catalytic activity [GO:0003824]
A0A5D4G1N0	A0A5D4G1N0_LACLL	unreviewed	30S ribosomal protein S12	rpsL D8K17_012505 D8K17_12680 FTN78_chr2134 FYK05_09940 JQ490_10200	Lactococcus lactis subsp. lactis bv. diacetylactis	137				2 out of 5	translation [GO:0006412]	rRNA binding [GO:0019843]; structural constituent of ribosome [GO:0003735]; tRNA binding [GO:0000049]	small ribosomal subunit [GO:0015935]
A0A1E7G0U1	A0A1E7G0U1_LACLC	unreviewed	50S ribosomal protein L14	rplN AJ89_12270	Lactococcus lactis subsp. cremoris IBB477	122				2 out of 5	translation [GO:0006412]	rRNA binding [GO:0019843]; structural constituent of ribosome [GO:0003735]	cytoplasm [GO:0005737]; large ribosomal subunit [GO:0015934]
A0A6H2L0Q4	A0A6H2L0Q4_LACLC		Deleted.
A0A6H2L117	A0A6H2L117_LACLC		Deleted.
T0UL91	T0UL91_LACLC	unreviewed	CsbD domain-containing protein	LLT1_07025	Lactococcus lactis subsp. cremoris TIFN1	79				1 out of 5
T0TGL8	T0TGL8_LACLC	unreviewed	EIIAB-Man (EC 2.7.1.191) (EIII-Man) (PTS system mannose-specific EIIAB component)	LLT6_06705	Lactococcus lactis subsp. cremoris TIFN6	329				2 out of 5	phosphoenolpyruvate-dependent sugar phosphotransferase system [GO:0009401]	kinase activity [GO:0016301]; protein-N(PI)-phosphohistidine-sugar phosphotransferase activity [GO:0008982]	cytoplasm [GO:0005737]; integral component of membrane [GO:0016021]; plasma membrane [GO:0005886]
G8P6Q0	G8P6Q0_LACLC	unreviewed	Peptidase T (EC 3.4.11.4) (Aminotripeptidase) (Tripeptidase) (Tripeptide aminopeptidase)	pepT llh_3065	Lactococcus lactis subsp. cremoris A76	413				3 out of 5	peptide catabolic process [GO:0043171]	metallopeptidase activity [GO:0008237]; tripeptide aminopeptidase activity [GO:0045148]; zinc ion binding [GO:0008270]	cytoplasm [GO:0005737]
A0A1E7G261	A0A1E7G261_LACLC	unreviewed	Pyridine nucleotide-disulfide oxidoreductase	AJ89_10435	Lactococcus lactis subsp. cremoris IBB477	449	BINDING 54; /note="FAD"; /evidence="ECO:0000256|PIRSR:PIRSR000350-3"; BINDING 256; /note="NAD; via amide nitrogen"; /evidence="ECO:0000256|PIRSR:PIRSR000350-3"; BINDING 297; /note="FAD"; /evidence="ECO:0000256|PIRSR:PIRSR000350-3"			2 out of 5	cell redox homeostasis [GO:0045454]	flavin adenine dinucleotide binding [GO:0050660]; oxidoreductase activity, acting on a sulfur group of donors, NAD(P) as acceptor [GO:0016668]
A0A0M2ZWI2	A0A0M2ZWI2_LACLC	unreviewed	Tagatose-6-phosphate kinase (EC 2.7.1.144)	VN96_1294	Lactococcus lactis subsp. cremoris (Streptococcus cremoris)	305			PATHWAY: Carbohydrate metabolism; D-tagatose 6-phosphate degradation; D-glyceraldehyde 3-phosphate and glycerone phosphate from D-tagatose 6-phosphate: step 1/2. {ECO:0000256|PIRNR:PIRNR000535}.	2 out of 5	D-tagatose 6-phosphate catabolic process [GO:2001059]; lactose metabolic process [GO:0005988]	1-phosphofructokinase activity [GO:0008662]; ATP binding [GO:0005524]; tagatose-6-phosphate kinase activity [GO:0009024]
A2RNN7	RL18_LACLM	reviewed	50S ribosomal protein L18	rplR llmg_2365	Lactococcus lactis subsp. cremoris (strain MG1363)	115				2 out of 5	translation [GO:0006412]	rRNA binding [GO:0019843]; structural constituent of ribosome [GO:0003735]	ribosome [GO:0005840]
A0A2A5RK07	A0A2A5RK07_9LACT	unreviewed	50S ribosomal protein L27	rpmA RT41_GL001907	Lactococcus fujiensis JCM 16395	94				2 out of 5	translation [GO:0006412]	structural constituent of ribosome [GO:0003735]	cytoplasm [GO:0005737]; ribosome [GO:0005840]
A0A6H2KZZ4	A0A6H2KZZ4_LACLC		Deleted.
A0A6N3KIV2	A0A6N3KIV2_LACLC	unreviewed	Aspartate--tRNA ligase (EC 6.1.1.12) (Aspartyl-tRNA synthetase) (AspRS)	aspS LLJM4_2044	Lactococcus lactis subsp. cremoris (Streptococcus cremoris)	590	BINDING 174; /note="Aspartate"; /evidence="ECO:0000256|HAMAP-Rule:MF_00044"; BINDING 220; /note="Aspartate"; /evidence="ECO:0000256|HAMAP-Rule:MF_00044"; BINDING 229; /note="ATP"; /evidence="ECO:0000256|HAMAP-Rule:MF_00044"; BINDING 443; /note="Aspartate"; /evidence="ECO:0000256|HAMAP-Rule:MF_00044"; BINDING 484; /note="ATP"; /evidence="ECO:0000256|HAMAP-Rule:MF_00044"; BINDING 491; /note="Aspart…			3 out of 5	aspartyl-tRNA aminoacylation [GO:0006422]	aspartate-tRNA ligase activity [GO:0004815]; ATP binding [GO:0005524]; nucleic acid binding [GO:0003676]	cytoplasm [GO:0005737]
A0A166UG33	A0A166UG33_LACLC	unreviewed	ATP-dependent 6-phosphofructokinase (ATP-PFK) (Phosphofructokinase) (EC 2.7.1.11) (Phosphohexokinase)	pfkA P7266_1428	Lactococcus lactis subsp. cremoris (Streptococcus cremoris)	340	BINDING 11; /note="ATP; via amide nitrogen"; /evidence="ECO:0000256|HAMAP-Rule:MF_00339"; BINDING 154; /note="ADP; allosteric activator"; /evidence="ECO:0000256|HAMAP-Rule:MF_00339"; BINDING 162; /note="Substrate; shared with dimeric partner"; /evidence="ECO:0000256|HAMAP-Rule:MF_00339"; BINDING 211; /note="ADP; allosteric activator"; /evidence="ECO:0000256|HAMAP-Rule:MF_00339"; BINDING 222; /not…	ACTIVITY REGULATION: Allosterically activated by ADP and other diphosphonucleosides, and allosterically inhibited by phosphoenolpyruvate. {ECO:0000256|HAMAP-Rule:MF_00339}.	PATHWAY: Carbohydrate degradation; glycolysis; D-glyceraldehyde 3-phosphate and glycerone phosphate from D-glucose: step 3/4. {ECO:0000256|ARBA:ARBA00004679, ECO:0000256|HAMAP-Rule:MF_00339}.	4 out of 5	fructose 6-phosphate metabolic process [GO:0006002]	6-phosphofructokinase activity [GO:0003872]; ATP binding [GO:0005524]; metal ion binding [GO:0046872]	cytoplasm [GO:0005737]
A0A1V0NWN1	A0A1V0NWN1_LACLC	unreviewed	Cysteine desulfurase activator complex subunit SufB (Fe-S cluster assembly protein SufB)	BU174_08670 LLJM4_1768	Lactococcus lactis subsp. cremoris (Streptococcus cremoris)	470				1 out of 5	iron-sulfur cluster assembly [GO:0016226]
T0W1F7	T0W1F7_LACLC	unreviewed	DNA-binding protein HU	LLT7_02850	Lactococcus lactis subsp. cremoris TIFN7	91				1 out of 5	chromosome condensation [GO:0030261]	DNA binding [GO:0003677]
P04034	LDH1_LACLC	reviewed	L-lactate dehydrogenase 1 (L-LDH 1) (EC 1.1.1.27)	ldh1 ldh ldhA	Lactococcus lactis subsp. cremoris (Streptococcus cremoris)	325	BINDING 17; /note="NAD; via amide nitrogen"; /evidence="ECO:0000255|HAMAP-Rule:MF_00488"; BINDING 38; /note="NAD"; /evidence="ECO:0000255|HAMAP-Rule:MF_00488"; BINDING 43; /note="NAD"; /evidence="ECO:0000255|HAMAP-Rule:MF_00488"; BINDING 68; /note="NAD"; /evidence="ECO:0000255|HAMAP-Rule:MF_00488"; BINDING 85; /note="Substrate"; /evidence="ECO:0000255|HAMAP-Rule:MF_00488"; BINDING 91; /note="Subs…	ACTIVITY REGULATION: Allosterically activated by fructose 1,6-bisphosphate (FBP). {ECO:0000255|HAMAP-Rule:MF_00488}.	PATHWAY: Fermentation; pyruvate fermentation to lactate; (S)-lactate from pyruvate: step 1/1. {ECO:0000255|HAMAP-Rule:MF_00488}.	4 out of 5	glycolytic process [GO:0006096]	L-lactate dehydrogenase activity [GO:0004459]	cytoplasm [GO:0005737]
A0A552XPS7	A0A552XPS7_9LACT	unreviewed	Phenylalanine--tRNA ligase beta subunit (EC 6.1.1.20) (Phenylalanyl-tRNA synthetase beta subunit) (PheRS)	pheT FNJ55_00875	Lactococcus lactis	797				2 out of 5	phenylalanyl-tRNA aminoacylation [GO:0006432]	ATP binding [GO:0005524]; magnesium ion binding [GO:0000287]; phenylalanine-tRNA ligase activity [GO:0004826]; tRNA binding [GO:0000049]	cytoplasm [GO:0005737]
T0VZ42	T0VZ42_LACLC	unreviewed	Protein translocase subunit SecA (EC 7.4.2.8)	secA LLT1_03065	Lactococcus lactis subsp. cremoris TIFN1	865	BINDING 85; /note="ATP"; /evidence="ECO:0000256|HAMAP-Rule:MF_01382"; BINDING 505; /note="ATP"; /evidence="ECO:0000256|HAMAP-Rule:MF_01382"			3 out of 5	intracellular protein transmembrane transport [GO:0065002]; protein import [GO:0017038]; protein targeting [GO:0006605]	ATP binding [GO:0005524]; metal ion binding [GO:0046872]	cytoplasm [GO:0005737]; plasma membrane [GO:0005886]
A0A6H2L3M1	A0A6H2L3M1_LACLC		Deleted.
T0URD6	T0URD6_LACLC	unreviewed	Uncharacterized protein	LLT1_12890	Lactococcus lactis subsp. cremoris TIFN1	381				1 out of 5
A0A1V0NIK8	A0A1V0NIK8_LACLL	unreviewed	Uracil phosphoribosyltransferase (EC 2.4.2.9) (UMP pyrophosphorylase) (UPRTase)	upp GJI88_10240 LL275_2082 LLDRC3_1980	Lactococcus lactis subsp. lactis (Streptococcus lactis)	211	BINDING 79; /note="5-phospho-alpha-D-ribose 1-diphosphate"; /evidence="ECO:0000256|HAMAP-Rule:MF_01218"; BINDING 104; /note="5-phospho-alpha-D-ribose 1-diphosphate"; /evidence="ECO:0000256|HAMAP-Rule:MF_01218"; BINDING 196; /note="Uracil; via amide nitrogen"; /evidence="ECO:0000256|HAMAP-Rule:MF_01218"; BINDING 202; /note="5-phospho-alpha-D-ribose 1-diphosphate"; /evidence="ECO:0000256|HAMAP-Rule…	ACTIVITY REGULATION: Allosterically activated by GTP. {ECO:0000256|HAMAP-Rule:MF_01218}.	PATHWAY: Pyrimidine metabolism; UMP biosynthesis via salvage pathway; UMP from uracil: step 1/1. {ECO:0000256|ARBA:ARBA00005180, ECO:0000256|HAMAP-Rule:MF_01218}.	3 out of 5	nucleoside metabolic process [GO:0009116]; UMP salvage [GO:0044206]; uracil salvage [GO:0006223]	GTP binding [GO:0005525]; magnesium ion binding [GO:0000287]; uracil phosphoribosyltransferase activity [GO:0004845]
A0A0A7T5A4	A0A0A7T5A4_LACLL	unreviewed	50S ribosomal protein L19	rplS ATCC19435_1337 CYU10_001915 FIB48_00850 GJI88_08270 JCM5805K_1024 KF134_1854 KF201_1688 KF282_2261 LKF24_1323 LKF67_1733 LL14B4_04345 LL275_0945 LLDRC3_1664 LLUC08_0831 LMG9449_2487 N42_0956	Lactococcus lactis subsp. lactis (Streptococcus lactis)	114				2 out of 5	translation [GO:0006412]	structural constituent of ribosome [GO:0003735]	ribosome [GO:0005840]
A0A1E7G2C6	A0A1E7G2C6_LACLC	unreviewed	Arabinogalactan endo-beta-1,4-galactanase (EC 3.2.1.89)	AJ89_10415	Lactococcus lactis subsp. cremoris IBB477	1099				2 out of 5	metabolic process [GO:0008152]	arabinogalactan endo-1,4-beta-galactosidase activity [GO:0031218]; glucosidase activity [GO:0015926]
A0A6H2L4M3	A0A6H2L4M3_LACLC		Deleted.
A2RIB7	NAOX_LACLM	reviewed	NADH oxidase (NOXase) (EC 7.1.1.2)	noxE llmg_0408	Lactococcus lactis subsp. cremoris (strain MG1363)	446	BINDING 42; /note="FAD"; /evidence="ECO:0000250|UniProtKB:P37062"; BINDING 159; /note="NAD; via amide nitrogen"; /evidence="ECO:0000250|UniProtKB:P37062"; BINDING 178; /note="NAD"; /evidence="ECO:0000250|UniProtKB:P37062"; BINDING 187; /note="NAD"; /evidence="ECO:0000250|UniProtKB:P37062"; BINDING 244; /note="NAD; via amide nitrogen"; /evidence="ECO:0000250|UniProtKB:P37062"; BINDING 282; /note="…	ACTIVITY REGULATION: Inhibited by hydrogen peroxide, sulfhydryl reagents and quinine, but not by EDTA. {ECO:0000269|Ref.3}.		4 out of 5	cell redox homeostasis [GO:0045454]	flavin adenine dinucleotide binding [GO:0050660]; NADH dehydrogenase (ubiquinone) activity [GO:0008137]
T2F3N6	T2F3N6_LACLC	unreviewed	Ribonuclease J (RNase J) (EC 3.1.-.-)	rnj kw2_0291	Lactococcus lactis subsp. cremoris KW2	561				2 out of 5	rRNA processing [GO:0006364]	5'-3' exoribonuclease activity [GO:0004534]; endoribonuclease activity [GO:0004521]; RNA binding [GO:0003723]; zinc ion binding [GO:0008270]	cytoplasm [GO:0005737]
Q02YK3	Q02YK3_LACLS	unreviewed	Uncharacterized protein for tellurite resistance	LACR_1459	Lactococcus lactis subsp. cremoris (strain SK11)	392				1 out of 5
A0A5C8JL44	A0A5C8JL44_9LACT	unreviewed	30S ribosomal protein S14 type Z	rpsZ rpsN FVP42_07975	Lactococcus sp. dk310	61				2 out of 5	translation [GO:0006412]	rRNA binding [GO:0019843]; structural constituent of ribosome [GO:0003735]; zinc ion binding [GO:0008270]	ribosome [GO:0005840]
A0A1E7G5R5	A0A1E7G5R5_LACLC	unreviewed	50S ribosomal protein L20	rplT AJ89_03520	Lactococcus lactis subsp. cremoris IBB477	119				2 out of 5	ribosomal large subunit assembly [GO:0000027]; translation [GO:0006412]	rRNA binding [GO:0019843]; structural constituent of ribosome [GO:0003735]	cytoplasm [GO:0005737]; ribosome [GO:0005840]
A0A4Q7DQM8	A0A4Q7DQM8_9LACT	unreviewed	50S ribosomal protein L22	rplV EQJ87_07245	Lactococcus sp. S-13	115				2 out of 5	translation [GO:0006412]	rRNA binding [GO:0019843]; structural constituent of ribosome [GO:0003735]	cytoplasm [GO:0005737]; large ribosomal subunit [GO:0015934]
T2F859	T2F859_LACLC	unreviewed	50S ribosomal protein L6	rplF kw2_2145	Lactococcus lactis subsp. cremoris KW2	178				2 out of 5	translation [GO:0006412]	rRNA binding [GO:0019843]; structural constituent of ribosome [GO:0003735]	ribosome [GO:0005840]
A0A166WH25	A0A166WH25_LACLC	unreviewed	Amino acid ABC transporter periplasmic protein (Amino acid ABC transporter substrate-binding protein) (Amino acid ABC transporter substrate-binding protein PAAT family) (Amino-acid ABC transporter extracellular binding protein) (Amino-acid ABC transporter extracellular bindingprotein)	BU174_10270 LL1196_2354 LLCC_0855 LLJM1_0215 LLJM4_2159 RU89_GL001669	Lactococcus lactis subsp. cremoris (Streptococcus cremoris)	280				1 out of 5
A0A2N5WDQ8	A0A2N5WDQ8_LACLL	unreviewed	D-alanine--D-alanine ligase (EC 6.3.2.4) (D-Ala-D-Ala ligase) (D-alanylalanine synthetase)	ddl CYU10_001355	Lactococcus lactis subsp. lactis (Streptococcus lactis)	349			PATHWAY: Cell wall biogenesis; peptidoglycan biosynthesis. {ECO:0000256|HAMAP-Rule:MF_00047}.	3 out of 5	cell wall organization [GO:0071555]; peptidoglycan biosynthetic process [GO:0009252]; regulation of cell shape [GO:0008360]	ATP binding [GO:0005524]; D-alanine-D-alanine ligase activity [GO:0008716]; metal ion binding [GO:0046872]	cytoplasm [GO:0005737]
A0A0A7T915	A0A0A7T915_LACLL	unreviewed	Glucose-6-phosphate isomerase (GPI) (EC 5.3.1.9) (Phosphoglucose isomerase) (PGI) (Phosphohexose isomerase) (PHI)	pgi ATCC19435_0105 CYU10_000915 FIB48_12025 GJI88_09190 JCM5805K_0129 KF201_1076 KF282_1289 LKF24_0400 LKF67_0135 LL14B4_12050 LL275_2312 LLDRC3_2226 LLUC06_2384 LLUC08_2134 LMG9449_0126 M20_2074 N42_0131 VN91_2421	Lactococcus lactis subsp. lactis (Streptococcus lactis)	448			PATHWAY: Carbohydrate biosynthesis; gluconeogenesis. {ECO:0000256|HAMAP-Rule:MF_00473}.; PATHWAY: Carbohydrate degradation; glycolysis; D-glyceraldehyde 3-phosphate and glycerone phosphate from D-glucose: step 2/4. {ECO:0000256|ARBA:ARBA00004926, ECO:0000256|HAMAP-Rule:MF_00473, ECO:0000256|RuleBase:RU000612}.	3 out of 5	gluconeogenesis [GO:0006094]; glycolytic process [GO:0006096]	glucose-6-phosphate isomerase activity [GO:0004347]; kinase activity [GO:0016301]	cytoplasm [GO:0005737]
A0A2A9IQV5	A0A2A9IQV5_9LACT	unreviewed	Methionine--tRNA ligase (EC 6.1.1.10) (Methionyl-tRNA synthetase) (MetRS)	metG BW154_09000	Lactococcus lactis	662				3 out of 5	methionyl-tRNA aminoacylation [GO:0006431]	ATP binding [GO:0005524]; methionine-tRNA ligase activity [GO:0004825]; tRNA binding [GO:0000049]	cytoplasm [GO:0005737]
T0TJ79	T0TJ79_LACLC	unreviewed	Protein RecA (Recombinase A)	recA LLT6_03980	Lactococcus lactis subsp. cremoris TIFN6	364				3 out of 5	DNA recombination [GO:0006310]; DNA repair [GO:0006281]; SOS response [GO:0009432]	ATP binding [GO:0005524]; ATP-dependent activity, acting on DNA [GO:0008094]; damaged DNA binding [GO:0003684]; single-stranded DNA binding [GO:0003697]	cytoplasm [GO:0005737]
G1FL19	G1FL19_LACLL	unreviewed	Tagatose 1,6-diphosphate aldolase (EC 4.1.2.40) (D-tagatose-1,6-bisphosphate aldolase) (Tagatose-bisphosphate aldolase)	lacD PVF_pVF50p45	Lactococcus lactis subsp. lactis bv. diacetylactis	326			PATHWAY: Carbohydrate metabolism; D-tagatose 6-phosphate degradation; D-glyceraldehyde 3-phosphate and glycerone phosphate from D-tagatose 6-phosphate: step 2/2. {ECO:0000256|ARBA:ARBA00005191, ECO:0000256|HAMAP-Rule:MF_00734}.	2 out of 5	D-tagatose 6-phosphate catabolic process [GO:2001059]; lactose catabolic process via tagatose-6-phosphate [GO:0019512]	tagatose-6-phosphate kinase activity [GO:0009024]; tagatose-bisphosphate aldolase activity [GO:0009025]
T0UGP8	T0UGP8_LACLC	unreviewed	UDP-galactopuranose mutase	LLT1_05055	Lactococcus lactis subsp. cremoris TIFN1	376				1 out of 5		UDP-galactopyranose mutase activity [GO:0008767]
Q5Y284	Q5Y284_9LACT	unreviewed	Uncharacterized protein ycdB (Fragment)	ycdB	Lactococcus lactis	204				1 out of 5		DNA binding [GO:0003677]
A0A387BG49	A0A387BG49_9LACT	unreviewed	Universal stress protein	D7I46_02850	Lactococcus allomyrinae	141				1 out of 5			cytoplasm [GO:0005737]
A0A0V8DLZ4	A0A0V8DLZ4_LACLL	unreviewed	50S ribosomal protein L21	rplU LMG8520_0178	Lactococcus lactis subsp. lactis (Streptococcus lactis)	104				2 out of 5	translation [GO:0006412]	rRNA binding [GO:0019843]; structural constituent of ribosome [GO:0003735]	cytoplasm [GO:0005737]; ribosome [GO:0005840]
A0A552XCH1	A0A552XCH1_9LACT	unreviewed	Acetolactate synthase AlsS (EC 2.2.1.6)	alsS FNJ55_12235	Lactococcus lactis	554				1 out of 5	butanediol metabolic process [GO:0034077]	acetolactate synthase activity [GO:0003984]; magnesium ion binding [GO:0000287]; thiamine pyrophosphate binding [GO:0030976]
A0A6N3KE05	A0A6N3KE05_LACLC		Deleted.
T2F7C4	T2F7C4_LACLC	unreviewed	Aspartate-semialdehyde dehydrogenase (ASA dehydrogenase) (ASADH) (EC 1.2.1.11) (Aspartate-beta-semialdehyde dehydrogenase)	asd kw2_1582	Lactococcus lactis subsp. cremoris KW2	358	BINDING 100; /note="Phosphate"; /evidence="ECO:0000256|HAMAP-Rule:MF_02121"; BINDING 156; /note="Substrate"; /evidence="ECO:0000256|HAMAP-Rule:MF_02121"; BINDING 245; /note="Substrate"; /evidence="ECO:0000256|HAMAP-Rule:MF_02121"; BINDING 325; /note="NADP"; /evidence="ECO:0000256|HAMAP-Rule:MF_02121"		PATHWAY: Amino-acid biosynthesis; L-lysine biosynthesis via DAP pathway; (S)-tetrahydrodipicolinate from L-aspartate: step 2/4. {ECO:0000256|ARBA:ARBA00005076, ECO:0000256|HAMAP-Rule:MF_02121}.; PATHWAY: Amino-acid biosynthesis; L-methionine biosynthesis via de novo pathway; L-homoserine from L-aspartate: step 2/3. {ECO:0000256|ARBA:ARBA00005021, ECO:0000256|HAMAP-Rule:MF_02121}.; PATHWAY: Amino-…	4 out of 5	'de novo' L-methionine biosynthetic process [GO:0071266]; diaminopimelate biosynthetic process [GO:0019877]; isoleucine biosynthetic process [GO:0009097]; lysine biosynthetic process via diaminopimelate [GO:0009089]; threonine biosynthetic process [GO:0009088]	aspartate-semialdehyde dehydrogenase activity [GO:0004073]; NAD binding [GO:0051287]; NADP binding [GO:0050661]; protein dimerization activity [GO:0046983]
A0A552XE64	A0A552XE64_9LACT	unreviewed	Class I SAM-dependent methyltransferase	FNJ55_10695	Lactococcus lactis	397				1 out of 5	lipid biosynthetic process [GO:0008610]; methylation [GO:0032259]	methyltransferase activity [GO:0008168]
A0A552XCL9	A0A552XCL9_9LACT	unreviewed	Cysteine synthase (EC 2.5.1.47)	cysK FNJ55_12085	Lactococcus lactis	310	BINDING 74; /note="Pyridoxal phosphate"; /evidence="ECO:0000256|PIRSR:PIRSR605856-50"; BINDING 266; /note="Pyridoxal phosphate"; /evidence="ECO:0000256|PIRSR:PIRSR605856-50"		PATHWAY: Amino-acid biosynthesis; L-cysteine biosynthesis; L-cysteine from L-serine: step 2/2. {ECO:0000256|ARBA:ARBA00004962}.	2 out of 5	cysteine biosynthetic process from serine [GO:0006535]	cysteine synthase activity [GO:0004124]
A0A0M2ZX11	A0A0M2ZX11_LACLC	unreviewed	GMP synthase [glutamine-hydrolyzing] (EC 6.3.5.2) (GMP synthetase) (Glutamine amidotransferase)	guaA AB996_1997 VN96_0737	Lactococcus lactis subsp. cremoris (Streptococcus cremoris)	513			PATHWAY: Purine metabolism; GMP biosynthesis; GMP from XMP (L-Gln route): step 1/1. {ECO:0000256|ARBA:ARBA00005153, ECO:0000256|HAMAP-Rule:MF_00344}.	3 out of 5	glutamine metabolic process [GO:0006541]	ATP binding [GO:0005524]; GMP synthase (glutamine-hydrolyzing) activity [GO:0003922]; pyrophosphatase activity [GO:0016462]
A2RLH9	A2RLH9_LACLM	unreviewed	Myosin-crossreactive streptococcal antigen homologue (EC 1.14.99.-)	mycA llmg_1572	Lactococcus lactis subsp. cremoris (strain MG1363)	587				1 out of 5	fatty acid metabolic process [GO:0006631]	FAD binding [GO:0071949]; oleate hydratase activity [GO:0050151]; oxidoreductase activity [GO:0016491]	integral component of membrane [GO:0016021]
G8P4X8	G8P4X8_LACLC	unreviewed	Oxidoreductase of aldo/keto reductase family, subgroup 1	llh_1570	Lactococcus lactis subsp. cremoris A76	281	BINDING 109; /note="Substrate"; /evidence="ECO:0000256|PIRSR:PIRSR000097-2"			1 out of 5		D-threo-aldose 1-dehydrogenase activity [GO:0047834]
A0A2A5SI47	A0A2A5SI47_LACLH	unreviewed	Ribosome hibernation promoting factor (HPF)	raiA hpf F4V48_05215 RU90_GL002525	Lactococcus lactis subsp. hordniae	185				2 out of 5	primary metabolic process [GO:0044238]; regulation of translation [GO:0006417]		cytoplasm [GO:0005737]
A0A084ADU1	A0A084ADU1_LACLC	unreviewed	Ribosome-recycling factor (RRF) (Ribosome-releasing factor)	frr U725_00245	Lactococcus lactis subsp. cremoris GE214	185				2 out of 5	translational termination [GO:0006415]		cytoplasm [GO:0005737]
G8P3B8	G8P3B8_LACLC	unreviewed	Short-chain type dehydrogenase	llh_0330	Lactococcus lactis subsp. cremoris A76	277				1 out of 5		oxidoreductase activity [GO:0016491]
A0A173M2Q2	A0A173M2Q2_9LACT	unreviewed	Uncharacterized protein	NALG_0017	Lactococcus garvieae	185				1 out of 5
G6FDR5	G6FDR5_LACLL	unreviewed	Uncharacterized protein	LLCRE1631_01658	Lactococcus lactis subsp. lactis CNCM I-1631	233				1 out of 5	phosphorelay signal transduction system [GO:0000160]; regulation of transcription, DNA-templated [GO:0006355]	DNA binding [GO:0003677]
Q02Y12	RS16_LACLS	reviewed	30S ribosomal protein S16	rpsP LACR_1663	Lactococcus lactis subsp. cremoris (strain SK11)	90				1 out of 5	translation [GO:0006412]	structural constituent of ribosome [GO:0003735]	ribosome [GO:0005840]
A0A514Z607	A0A514Z607_9LACT	unreviewed	30S ribosomal protein S8	rpsH FLP15_01055	Lactococcus sp. KACC 19320	132				2 out of 5	translation [GO:0006412]	rRNA binding [GO:0019843]; structural constituent of ribosome [GO:0003735]	ribosome [GO:0005840]
G8P653	G8P653_LACLC	unreviewed	3-oxoacyl-[acyl-carrier-protein] reductase (EC 1.1.1.100)	llh_8940	Lactococcus lactis subsp. cremoris A76	243			PATHWAY: Lipid metabolism; fatty acid biosynthesis. {ECO:0000256|ARBA:ARBA00005194, ECO:0000256|RuleBase:RU366074}.	2 out of 5	fatty acid biosynthetic process [GO:0006633]	3-oxoacyl-[acyl-carrier-protein] reductase (NADPH) activity [GO:0004316]; NAD binding [GO:0051287]
A2RNP8	RL16_LACLM	reviewed	50S ribosomal protein L16	rplP llmg_2376	Lactococcus lactis subsp. cremoris (strain MG1363)	137				2 out of 5	translation [GO:0006412]	rRNA binding [GO:0019843]; structural constituent of ribosome [GO:0003735]; tRNA binding [GO:0000049]	ribosome [GO:0005840]
A2RNQ3	A2RNQ3_LACLM	unreviewed	50S ribosomal protein L23	rplW llmg_2381	Lactococcus lactis subsp. cremoris (strain MG1363)	97				2 out of 5	translation [GO:0006412]	rRNA binding [GO:0019843]; structural constituent of ribosome [GO:0003735]	cytoplasm [GO:0005737]; ribosome [GO:0005840]
A0A0H1RK13	A0A0H1RK13_LACLL	unreviewed	Acetate kinase (EC 2.7.2.1) (Acetokinase)	ackA VN91_2241	Lactococcus lactis subsp. lactis (Streptococcus lactis)	395	BINDING 15; /note="ATP"; /evidence="ECO:0000256|HAMAP-Rule:MF_00020"; BINDING 89; /note="Substrate"; /evidence="ECO:0000256|HAMAP-Rule:MF_00020"		PATHWAY: Metabolic intermediate biosynthesis; acetyl-CoA biosynthesis; acetyl-CoA from acetate: step 1/2. {ECO:0000256|HAMAP-Rule:MF_00020}.	3 out of 5	acetyl-CoA biosynthetic process [GO:0006085]; organic acid metabolic process [GO:0006082]	acetate kinase activity [GO:0008776]; ATP binding [GO:0005524]; magnesium ion binding [GO:0000287]	cytoplasm [GO:0005737]
Q9RAU1	ATPG_LACLM	reviewed	ATP synthase gamma chain (ATP synthase F1 sector gamma subunit) (F-ATPase gamma subunit)	atpG llmg_1947	Lactococcus lactis subsp. cremoris (strain MG1363)	289				2 out of 5	plasma membrane ATP synthesis coupled proton transport [GO:0042777]	ATP binding [GO:0005524]; proton-transporting ATP synthase activity, rotational mechanism [GO:0046933]	plasma membrane [GO:0005886]; proton-transporting ATP synthase complex, catalytic core F(1) [GO:0045261]
A0A2X0PCW5	A0A2X0PCW5_9LACT	unreviewed	DAK2 domain-containing protein	AMHIJAGA_00433 GII02_00915	Lactococcus lactis	554				1 out of 5	glycerol metabolic process [GO:0006071]	glycerone kinase activity [GO:0004371]
Q032T3	GATA_LACLS	reviewed	Glutamyl-tRNA(Gln) amidotransferase subunit A (Glu-ADT subunit A) (EC 6.3.5.7)	gatA LACR_0170	Lactococcus lactis subsp. cremoris (strain SK11)	486				2 out of 5	translation [GO:0006412]	ATP binding [GO:0005524]; glutaminyl-tRNA synthase (glutamine-hydrolyzing) activity [GO:0050567]	glutamyl-tRNA(Gln) amidotransferase complex [GO:0030956]
T0WPS8	T0WPS8_LACLC	unreviewed	Glycerol-3-phosphate dehydrogenase [NAD(P)+] (EC 1.1.1.94) (NAD(P)H-dependent glycerol-3-phosphate dehydrogenase)	gpsA LLT3_03760	Lactococcus lactis subsp. cremoris TIFN3	342	BINDING 108; /note="NAD; via amide nitrogen"; /evidence="ECO:0000256|HAMAP-Rule:MF_00394"; BINDING 108; /note="Substrate"; /evidence="ECO:0000256|HAMAP-Rule:MF_00394, ECO:0000256|PIRSR:PIRSR000114-2"; BINDING 143; /note="NAD; via amide nitrogen"; /evidence="ECO:0000256|HAMAP-Rule:MF_00394, ECO:0000256|PIRSR:PIRSR000114-3"; BINDING 258; /note="NAD"; /evidence="ECO:0000256|HAMAP-Rule:MF_00394, ECO:…		PATHWAY: Membrane lipid metabolism; glycerophospholipid metabolism. {ECO:0000256|HAMAP-Rule:MF_00394, ECO:0000256|RuleBase:RU004280}.	3 out of 5	carbohydrate metabolic process [GO:0005975]; glycerol-3-phosphate biosynthetic process [GO:0046167]; glycerol-3-phosphate catabolic process [GO:0046168]; glycerophospholipid metabolic process [GO:0006650]; phospholipid biosynthetic process [GO:0008654]	glycerol-3-phosphate dehydrogenase [NAD+] activity [GO:0004367]; glycerol-3-phosphate dehydrogenase [NADP+] activity [GO:0106257]; NAD binding [GO:0051287]	glycerol-3-phosphate dehydrogenase complex [GO:0009331]
A0A1E7G2Q9	A0A1E7G2Q9_LACLC	unreviewed	Meth_synt_2 domain-containing protein	AJ89_10015	Lactococcus lactis subsp. cremoris IBB477	369				1 out of 5	methionine biosynthetic process [GO:0009086]	5-methyltetrahydropteroyltriglutamate-homocysteine S-methyltransferase activity [GO:0003871]; zinc ion binding [GO:0008270]
A0A168DGX8	A0A168DGX8_LACLC	unreviewed	Methionine synthase II (Cobalamin-independent)	AB996_0725	Lactococcus lactis subsp. cremoris (Streptococcus cremoris)	369				1 out of 5	methionine biosynthetic process [GO:0009086]	5-methyltetrahydropteroyltriglutamate-homocysteine S-methyltransferase activity [GO:0003871]; zinc ion binding [GO:0008270]
A0A7Z8A5S6	A0A7Z8A5S6_LACLC	unreviewed	Multidrug ABC transporter ATP-binding protein	BU174_01610	Lactococcus lactis subsp. cremoris (Streptococcus cremoris)	573				1 out of 5		ABC-type transporter activity [GO:0140359]; ATP binding [GO:0005524]	integral component of membrane [GO:0016021]
A0A2Z5Z5V5	A0A2Z5Z5V5_LACLC	unreviewed	Phosphate acetyltransferase (EC 2.3.1.8)	eutD LLCC_1352	Lactococcus lactis subsp. cremoris (Streptococcus cremoris)	326				1 out of 5		phosphate acetyltransferase activity [GO:0008959]
T0TIZ8	T0TIZ8_LACLC	unreviewed	Pyrophosphate phospho-hydrolase (EC 3.6.1.1)	LLT6_12020	Lactococcus lactis subsp. cremoris TIFN6	314				1 out of 5		inorganic diphosphatase activity [GO:0004427]; metal ion binding [GO:0046872]	cytoplasm [GO:0005737]
A2RLJ5	A2RLJ5_LACLM	unreviewed	Thioredoxin reductase (EC 1.8.1.9)	trxB1 llmg_1588	Lactococcus lactis subsp. cremoris (strain MG1363)	308	BINDING 42; /note="FAD"; /evidence="ECO:0007829|PDB:5MH4, ECO:0007829|PDB:5MIP"; BINDING 51; /note="FAD"; /evidence="ECO:0007829|PDB:5MH4, ECO:0007829|PDB:5MIP"; BINDING 51; /note="NADP"; /evidence="ECO:0007829|PDB:5MH4, ECO:0007829|PDB:5MIP"; BINDING 180; /note="NADP"; /evidence="ECO:0007829|PDB:5MH4, ECO:0007829|PDB:5MIP"; BINDING 193; /note="NADP"; /evidence="ECO:0007829|PDB:5MH4, ECO:0007829|…			2 out of 5	removal of superoxide radicals [GO:0019430]	nucleotide binding [GO:0000166]; thioredoxin-disulfide reductase activity [GO:0004791]	cytoplasm [GO:0005737]
T0UZ56	T0UZ56_LACLC	unreviewed	30S ribosomal protein S19	rpsS LLT1_01535	Lactococcus lactis subsp. cremoris TIFN1	92				2 out of 5	translation [GO:0006412]	rRNA binding [GO:0019843]; structural constituent of ribosome [GO:0003735]	small ribosomal subunit [GO:0015935]
H5T1V2	H5T1V2_LACLL	unreviewed	50S ribosomal protein L24	rplX lilo_2070	Lactococcus lactis subsp. lactis IO-1	101				2 out of 5	translation [GO:0006412]	rRNA binding [GO:0019843]; structural constituent of ribosome [GO:0003735]	ribosome [GO:0005840]
T2F9F5	T2F9F5_LACLC	unreviewed	6-phosphogluconolactonase	kw2_2213	Lactococcus lactis subsp. cremoris KW2	341				1 out of 5
A0A166V061	A0A166V061_LACLC	unreviewed	Aspartyl/glutamyl-tRNA(Asn/Gln) amidotransferase subunit B (Asp/Glu-ADT subunit B) (EC 6.3.5.-)	gatB P7266_0788	Lactococcus lactis subsp. cremoris (Streptococcus cremoris)	477				3 out of 5	translation [GO:0006412]	asparaginyl-tRNA synthase (glutamine-hydrolyzing) activity [GO:0050566]; ATP binding [GO:0005524]; glutaminyl-tRNA synthase (glutamine-hydrolyzing) activity [GO:0050567]; transferase activity [GO:0016740]	cytoplasm [GO:0005737]; intracellular membrane-bounded organelle [GO:0043231]
T2F3T5	T2F3T5_LACLC	unreviewed	ATP-dependent Clp protease ATP-binding subunit ClpC	clpC kw2_0597	Lactococcus lactis subsp. cremoris KW2	816				2 out of 5		ATP binding [GO:0005524]; ATP hydrolysis activity [GO:0016887]; peptidase activity [GO:0008233]
A0A1V0PFP1	A0A1V0PFP1_LACLC	unreviewed	Bifunctional protein PyrR [Includes: Pyrimidine operon regulatory protein; Uracil phosphoribosyltransferase (UPRTase) (EC 2.4.2.9)]	pyrR LLJM1_0706 RU89_GL002084	Lactococcus lactis subsp. cremoris (Streptococcus cremoris)	173				2 out of 5	DNA-templated transcription, termination [GO:0006353]; nucleoside metabolic process [GO:0009116]	RNA binding [GO:0003723]; uracil phosphoribosyltransferase activity [GO:0004845]
A0A199YPT0	A0A199YPT0_9LACT	unreviewed	Branched-chain-amino-acid aminotransferase (EC 2.6.1.42)	V425_12545	Lactococcus lactis RTB018	340			PATHWAY: Amino-acid biosynthesis; L-isoleucine biosynthesis; L-isoleucine from 2-oxobutanoate: step 4/4. {ECO:0000256|ARBA:ARBA00004824, ECO:0000256|RuleBase:RU004519}.; PATHWAY: Amino-acid biosynthesis; L-leucine biosynthesis; L-leucine from 3-methyl-2-oxobutanoate: step 4/4. {ECO:0000256|ARBA:ARBA00005072, ECO:0000256|RuleBase:RU004519}.; PATHWAY: Amino-acid biosynthesis; L-valine biosynthesis;…	3 out of 5	isoleucine biosynthetic process [GO:0009097]; leucine biosynthetic process [GO:0009098]; valine biosynthetic process [GO:0009099]	L-isoleucine transaminase activity [GO:0052656]; L-leucine:2-oxoglutarate aminotransferase activity [GO:0050048]; L-leucine transaminase activity [GO:0052654]; L-valine transaminase activity [GO:0052655]
A2RMH2	AROC_LACLM	reviewed	Chorismate synthase (CS) (EC 4.2.3.5) (5-enolpyruvylshikimate-3-phosphate phospholyase)	aroC llmg_1934	Lactococcus lactis subsp. cremoris (strain MG1363)	388	BINDING 39; /note="NADP"; /evidence="ECO:0000255|HAMAP-Rule:MF_00300"; BINDING 45; /note="NADP"; /evidence="ECO:0000255|HAMAP-Rule:MF_00300"; BINDING 296; /note="FMN; via amide nitrogen"; /evidence="ECO:0000255|HAMAP-Rule:MF_00300"; BINDING 337; /note="FMN"; /evidence="ECO:0000255|HAMAP-Rule:MF_00300"		PATHWAY: Metabolic intermediate biosynthesis; chorismate biosynthesis; chorismate from D-erythrose 4-phosphate and phosphoenolpyruvate: step 7/7. {ECO:0000255|HAMAP-Rule:MF_00300}.	3 out of 5	aromatic amino acid family biosynthetic process [GO:0009073]; cellular amino acid biosynthetic process [GO:0008652]; chorismate biosynthetic process [GO:0009423]	chorismate synthase activity [GO:0004107]
A0A6H2L023	A0A6H2L023_LACLC		Deleted.
A0A6B3S9E4	A0A6B3S9E4_9LACT	unreviewed	Enoyl-[acyl-carrier-protein] reductase [NADH] (EC 1.3.1.9)	fabI GTP06_02295	Lactococcus lactis	250	BINDING 12; /note="NAD; via carbonyl oxygen"; /evidence="ECO:0000256|PIRSR:PIRSR000094-3"; BINDING 39; /note="NAD"; /evidence="ECO:0000256|PIRSR:PIRSR000094-3"; BINDING 89; /note="NAD; via carbonyl oxygen"; /evidence="ECO:0000256|PIRSR:PIRSR000094-3"; BINDING 159; /note="NAD"; /evidence="ECO:0000256|PIRSR:PIRSR000094-3"		PATHWAY: Lipid metabolism. {ECO:0000256|ARBA:ARBA00005189}.	2 out of 5	fatty acid biosynthetic process [GO:0006633]	enoyl-[acyl-carrier-protein] reductase (NADH) activity [GO:0004318]; enoyl-[acyl-carrier-protein] reductase activity [GO:0016631]
A0A6M0M4J4	A0A6M0M4J4_9LACT	unreviewed	GTP-sensing transcriptional pleiotropic repressor CodY	codY GTP08_00085	Lactococcus lactis	262				2 out of 5	negative regulation of transcription, DNA-templated [GO:0045892]	DNA binding [GO:0003677]; DNA-binding transcription factor activity [GO:0003700]; GTP binding [GO:0005525]	cytoplasm [GO:0005737]
A0A0M2ZPF6	A0A0M2ZPF6_LACLC	unreviewed	Histidine--tRNA ligase (EC 6.1.1.21) (Histidyl-tRNA synthetase) (HisRS)	hisS AB996_0379 VN96_2123	Lactococcus lactis subsp. cremoris (Streptococcus cremoris)	430				2 out of 5	histidyl-tRNA aminoacylation [GO:0006427]	ATP binding [GO:0005524]; histidine-tRNA ligase activity [GO:0004821]	cytoplasm [GO:0005737]
D9IXB6	D9IXB6_LACLL	unreviewed	NisB	nisB	Lactococcus lactis subsp. lactis (Streptococcus lactis)	993				1 out of 5
T0UHX1	T0UHX1_LACLC	unreviewed	Pyruvate carboxylase (EC 6.4.1.1)	LLT1_03790	Lactococcus lactis subsp. cremoris TIFN1	1137	BINDING 116; /note="ATP"; /evidence="ECO:0000256|PIRSR:PIRSR001594-2"; BINDING 199; /note="ATP"; /evidence="ECO:0000256|PIRSR:PIRSR001594-2"; BINDING 606; /note="Substrate"; /evidence="ECO:0000256|PIRSR:PIRSR001594-2"; BINDING 867; /note="Substrate"; /evidence="ECO:0000256|PIRSR:PIRSR001594-2"			2 out of 5	gluconeogenesis [GO:0006094]; pyruvate metabolic process [GO:0006090]	ATP binding [GO:0005524]; biotin binding [GO:0009374]; metal ion binding [GO:0046872]; pyruvate carboxylase activity [GO:0004736]
A0A552XMI7	A0A552XMI7_9LACT	unreviewed	Ribose-phosphate pyrophosphokinase (RPPK) (EC 2.7.6.1) (5-phospho-D-ribosyl alpha-1-diphosphate) (Phosphoribosyl diphosphate synthase) (Phosphoribosyl pyrophosphate synthase) (P-Rib-PP synthase) (PRPP synthase) (PRPPase)	prs FNJ55_02935	Lactococcus lactis	324	BINDING 199; /note="Ribose-5-phosphate"; /evidence="ECO:0000256|HAMAP-Rule:MF_00583"; BINDING 223; /note="Ribose-5-phosphate"; /evidence="ECO:0000256|HAMAP-Rule:MF_00583"		PATHWAY: Metabolic intermediate biosynthesis; 5-phospho-alpha-D-ribose 1-diphosphate biosynthesis; 5-phospho-alpha-D-ribose 1-diphosphate from D-ribose 5-phosphate (route I): step 1/1. {ECO:0000256|HAMAP-Rule:MF_00583}.	4 out of 5	5-phosphoribose 1-diphosphate biosynthetic process [GO:0006015]; nucleoside metabolic process [GO:0009116]; nucleotide biosynthetic process [GO:0009165]; ribonucleoside monophosphate biosynthetic process [GO:0009156]	ATP binding [GO:0005524]; kinase activity [GO:0016301]; magnesium ion binding [GO:0000287]; ribose phosphate diphosphokinase activity [GO:0004749]	cytoplasm [GO:0005737]
G8P598	G8P598_LACLC	unreviewed	Thiol peroxidase (EC 1.11.1.15)	llh_1765	Lactococcus lactis subsp. cremoris A76	158				1 out of 5		thioredoxin peroxidase activity [GO:0008379]
A0A552XFQ3	A0A552XFQ3_9LACT	unreviewed	Transketolase (EC 2.2.1.1)	tkt FNJ55_10495	Lactococcus lactis	658				2 out of 5		metal ion binding [GO:0046872]; transketolase activity [GO:0004802]
A0A166JGX0	A0A166JGX0_LACLC	unreviewed	Tyrosine--tRNA ligase (EC 6.1.1.1) (Tyrosyl-tRNA synthetase) (TyrRS)	tyrS AB996_1425	Lactococcus lactis subsp. cremoris (Streptococcus cremoris)	419	BINDING 34; /note="Tyrosine"; /evidence="ECO:0000256|HAMAP-Rule:MF_02006"; BINDING 169; /note="Tyrosine"; /evidence="ECO:0000256|HAMAP-Rule:MF_02006"; BINDING 173; /note="Tyrosine"; /evidence="ECO:0000256|HAMAP-Rule:MF_02006"; BINDING 232; /note="ATP"; /evidence="ECO:0000256|HAMAP-Rule:MF_02006"			3 out of 5	tyrosyl-tRNA aminoacylation [GO:0006437]	ATP binding [GO:0005524]; RNA binding [GO:0003723]; tyrosine-tRNA ligase activity [GO:0004831]	cytoplasm [GO:0005737]
A0A2A5SKI6	A0A2A5SKI6_LACLH	unreviewed	30S ribosomal protein S10	rpsJ F4V48_01690 RU90_GL000907	Lactococcus lactis subsp. hordniae	102				2 out of 5	translation [GO:0006412]	structural constituent of ribosome [GO:0003735]; tRNA binding [GO:0000049]	cytoplasm [GO:0005737]; ribosome [GO:0005840]
A0A514Z6B3	A0A514Z6B3_9LACT	unreviewed	30S ribosomal protein S17	rpsQ FLP15_01085	Lactococcus sp. KACC 19320	86				2 out of 5	translation [GO:0006412]	rRNA binding [GO:0019843]; structural constituent of ribosome [GO:0003735]	ribosome [GO:0005840]
D2BNE6	D2BNE6_LACLK	unreviewed	30S ribosomal protein S18	rpsR LLKF_2434	Lactococcus lactis subsp. lactis (strain KF147)	81				2 out of 5	translation [GO:0006412]	rRNA binding [GO:0019843]; structural constituent of ribosome [GO:0003735]	cytoplasm [GO:0005737]; ribosome [GO:0005840]
A0A0M2ZWZ1	A0A0M2ZWZ1_LACLC	unreviewed	Acid sugar phosphatase	VN96_1082	Lactococcus lactis subsp. cremoris (Streptococcus cremoris)	257				1 out of 5		hydrolase activity [GO:0016787]
A2RM24	A2RM24_LACLM	unreviewed	Biotin carboxylase (EC 6.3.4.14) (EC 6.4.1.2)	accC llmg_1779	Lactococcus lactis subsp. cremoris (strain MG1363)	455			PATHWAY: Lipid metabolism; malonyl-CoA biosynthesis; malonyl-CoA from acetyl-CoA: step 1/1. {ECO:0000256|RuleBase:RU365063}.	3 out of 5	fatty acid biosynthetic process [GO:0006633]; malonyl-CoA biosynthetic process [GO:2001295]	acetyl-CoA carboxylase activity [GO:0003989]; ATP binding [GO:0005524]; biotin carboxylase activity [GO:0004075]; metal ion binding [GO:0046872]
A0A1E7G1S0	A0A1E7G1S0_LACLC	unreviewed	Carboxylate--amine ligase	AJ89_13100	Lactococcus lactis subsp. cremoris IBB477	408				1 out of 5		ATP binding [GO:0005524]; ligase activity [GO:0016874]; metal ion binding [GO:0046872]
A0A084A9N9	A0A084A9N9_LACLC	unreviewed	Chaperone protein DnaJ	dnaJ U725_01858	Lactococcus lactis subsp. cremoris GE214	379				3 out of 5	DNA replication [GO:0006260]; protein folding [GO:0006457]; response to heat [GO:0009408]	ATP binding [GO:0005524]; heat shock protein binding [GO:0031072]; unfolded protein binding [GO:0051082]; zinc ion binding [GO:0008270]	cytoplasm [GO:0005737]
A2RI80	A2RI80_LACLM	unreviewed	DEAD-box ATP-dependent RNA helicase CshA (EC 3.6.4.13)	rheA cshA llmg_0369	Lactococcus lactis subsp. cremoris (strain MG1363)	551				3 out of 5	RNA catabolic process [GO:0006401]; RNA secondary structure unwinding [GO:0010501]	ATP binding [GO:0005524]; ATP-dependent activity, acting on DNA [GO:0008094]; ATP hydrolysis activity [GO:0016887]; RNA binding [GO:0003723]; RNA helicase activity [GO:0003724]	cytoplasm [GO:0005737]
A0A2R7Y0D4	A0A2R7Y0D4_LACLL	unreviewed	DegV domain-containing protein YejH	yejH CYU10_001469	Lactococcus lactis subsp. lactis (Streptococcus lactis)	278				1 out of 5		lipid binding [GO:0008289]
A0A084A997	A0A084A997_LACLC	unreviewed	DNA gyrase subunit A (EC 5.6.2.2)	gyrA U725_01991	Lactococcus lactis subsp. cremoris GE214	836				3 out of 5	DNA-dependent DNA replication [GO:0006261]; DNA topological change [GO:0006265]	ATP binding [GO:0005524]; DNA binding [GO:0003677]; DNA negative supercoiling activity [GO:0034335]	chromosome [GO:0005694]; cytoplasm [GO:0005737]
A0A084A7Z5	A0A084A7Z5_LACLC	unreviewed	Elongation factor P (EF-P)	efp U725_02306	Lactococcus lactis subsp. cremoris GE214	185			PATHWAY: Protein biosynthesis; polypeptide chain elongation. {ECO:0000256|ARBA:ARBA00004815, ECO:0000256|HAMAP-Rule:MF_00141}.	2 out of 5		translation elongation factor activity [GO:0003746]	cytoplasm [GO:0005737]
T0S5K3	T0S5K3_LACLC	unreviewed	Glucokinase (EC 2.7.1.2) (Glucose kinase)	LLT6_03645	Lactococcus lactis subsp. cremoris TIFN6	323				2 out of 5	glycolytic process [GO:0006096]	glucokinase activity [GO:0004340]	cytoplasm [GO:0005737]
A0A1E7G3V6	A0A1E7G3V6_LACLC	unreviewed	Glycine--tRNA ligase beta subunit (EC 6.1.1.14) (Glycyl-tRNA synthetase beta subunit) (GlyRS)	glyS AJ89_08020	Lactococcus lactis subsp. cremoris IBB477	673				2 out of 5	glycyl-tRNA aminoacylation [GO:0006426]	ATP binding [GO:0005524]; glycine-tRNA ligase activity [GO:0004820]	cytoplasm [GO:0005737]
A0A443LKB7	A0A443LKB7_9LACT	unreviewed	Nucleoid-associated protein EO246_00575	EO246_00575	Lactococcus lactis	99				2 out of 5		DNA binding [GO:0003677]	bacterial nucleoid [GO:0043590]; cytoplasm [GO:0005737]
T0UTJ0	T0UTJ0_LACLC	unreviewed	Proline--tRNA ligase (EC 6.1.1.15) (Prolyl-tRNA synthetase) (ProRS)	proS LLT1_13975	Lactococcus lactis subsp. cremoris TIFN1	616				2 out of 5	prolyl-tRNA aminoacylation [GO:0006433]	aminoacyl-tRNA editing activity [GO:0002161]; ATP binding [GO:0005524]; proline-tRNA ligase activity [GO:0004827]	cytoplasm [GO:0005737]
A0A4Q7DRR5	A0A4Q7DRR5_9LACT	unreviewed	PTS fructose transporter subunit IIC	EQJ87_02330	Lactococcus sp. S-13	634				1 out of 5	phosphoenolpyruvate-dependent sugar phosphotransferase system [GO:0009401]	carbohydrate:proton symporter activity [GO:0005351]; protein-N(PI)-phosphohistidine-fructose phosphotransferase system transporter activity [GO:0022877]	integral component of membrane [GO:0016021]; plasma membrane [GO:0005886]
A0A224WWL1	A0A224WWL1_9LACT	unreviewed	Pyruvate dehydrogenase E1 component beta subunit	RsY01_308	Lactococcus reticulitermitis	326				1 out of 5		catalytic activity [GO:0003824]
T0UVT0	T0UVT0_LACLC	unreviewed	Ribonucleoside-diphosphate reductase (EC 1.17.4.1)	LLT1_08045	Lactococcus lactis subsp. cremoris TIFN1	722			PATHWAY: Genetic information processing; DNA replication. {ECO:0000256|ARBA:ARBA00005160, ECO:0000256|RuleBase:RU003410}.	2 out of 5	DNA replication [GO:0006260]	ATP binding [GO:0005524]; ribonucleoside-diphosphate reductase activity, thioredoxin disulfide as acceptor [GO:0004748]
A0A2A5SN65	A0A2A5SN65_LACLC	unreviewed	Septation ring formation regulator EzrA	ezrA RU92_GL001938	Lactococcus cremoris subsp. tructae	576				2 out of 5	division septum assembly [GO:0000917]; septin ring assembly [GO:0000921]		integral component of membrane [GO:0016021]; plasma membrane [GO:0005886]; septin ring [GO:0005940]
Q031D7	GLYA_LACLS	reviewed	Serine hydroxymethyltransferase (SHMT) (Serine methylase) (EC 2.1.2.1)	glyA LACR_0617	Lactococcus lactis subsp. cremoris (strain SK11)	415	BINDING 35; /note="Pyridoxal phosphate"; /evidence="ECO:0000255|HAMAP-Rule:MF_00051"; BINDING 55; /note="Pyridoxal phosphate"; /evidence="ECO:0000255|HAMAP-Rule:MF_00051"; BINDING 57; /note="Substrate"; /evidence="ECO:0000255|HAMAP-Rule:MF_00051"; BINDING 64; /note="Substrate"; /evidence="ECO:0000255|HAMAP-Rule:MF_00051"; BINDING 65; /note="Pyridoxal phosphate"; /evidence="ECO:0000255|HAMAP-Rule:…		PATHWAY: One-carbon metabolism; tetrahydrofolate interconversion. {ECO:0000255|HAMAP-Rule:MF_00051}.; PATHWAY: Amino-acid biosynthesis; glycine biosynthesis; glycine from L-serine: step 1/1. {ECO:0000255|HAMAP-Rule:MF_00051}.	3 out of 5	glycine biosynthetic process from serine [GO:0019264]; tetrahydrofolate interconversion [GO:0035999]	glycine hydroxymethyltransferase activity [GO:0004372]; pyridoxal phosphate binding [GO:0030170]	cytoplasm [GO:0005737]
T0UHK2	T0UHK2_LACLC	unreviewed	Uncharacterized protein	LLT1_02655	Lactococcus lactis subsp. cremoris TIFN1	186				1 out of 5
Q02X32	Q02X32_LACLS	unreviewed	UvrABC system protein A (UvrA protein) (Excinuclease ABC subunit A)	uvrA LACR_2009	Lactococcus lactis subsp. cremoris (strain SK11)	943				3 out of 5	nucleotide-excision repair [GO:0006289]; SOS response [GO:0009432]	ATP binding [GO:0005524]; ATP hydrolysis activity [GO:0016887]; DNA binding [GO:0003677]; excinuclease ABC activity [GO:0009381]; transmembrane transporter activity [GO:0022857]; zinc ion binding [GO:0008270]	cytoplasm [GO:0005737]; excinuclease repair complex [GO:0009380]
A0A166VL71	A0A166VL71_LACLC	unreviewed	2,3-bisphosphoglycerate-dependent phosphoglycerate mutase (BPG-dependent PGAM) (PGAM) (Phosphoglyceromutase) (dPGM) (EC 5.4.2.11)	gpmA P7266_0460	Lactococcus lactis subsp. cremoris (Streptococcus cremoris)	233	BINDING 60; /note="Substrate"; /evidence="ECO:0000256|HAMAP-Rule:MF_01039"; BINDING 98; /note="Substrate"; /evidence="ECO:0000256|HAMAP-Rule:MF_01039"		PATHWAY: Carbohydrate degradation; glycolysis; pyruvate from D-glyceraldehyde 3-phosphate: step 3/5. {ECO:0000256|HAMAP-Rule:MF_01039}.	3 out of 5	gluconeogenesis [GO:0006094]; glycolytic process [GO:0006096]	2,3-bisphosphoglycerate-dependent phosphoglycerate mutase activity [GO:0046538]
A0A166UUD2	A0A166UUD2_LACLC	unreviewed	30S ribosomal protein S9	rpsI P7266_1004	Lactococcus lactis subsp. cremoris (Streptococcus cremoris)	130				1 out of 5	translation [GO:0006412]	structural constituent of ribosome [GO:0003735]	cytoplasm [GO:0005737]; ribosome [GO:0005840]
A0A166V795	A0A166V795_LACLC	unreviewed	3-oxoacyl-[acyl-carrier-protein] synthase 2 (EC 2.3.1.179)	P7266_0655	Lactococcus lactis subsp. cremoris (Streptococcus cremoris)	407			PATHWAY: Lipid metabolism; fatty acid biosynthesis. {ECO:0000256|ARBA:ARBA00005194, ECO:0000256|PIRNR:PIRNR000447}.	2 out of 5	fatty acid biosynthetic process [GO:0006633]	3-oxoacyl-[acyl-carrier-protein] synthase activity [GO:0004315]
A0A0A7T2H8	A0A0A7T2H8_LACLL	unreviewed	50S ribosomal protein L29	rpmC ATCC19435_1786 CYU10_000839 FIB48_10275 GJI88_07850 JCM5805K_0215 KF134_2051 KF201_0902 KF282_0328 LKF24_0328 LKF67_2606 LL14B4_11690 LL275_2242 LLDRC3_2157 LLUC06_2318 LLUC08_2068 LMG8520_1061 LMG9449_2737 M20_0047 N42_2431 VN91_2336	Lactococcus lactis subsp. lactis (Streptococcus lactis)	69				1 out of 5	translation [GO:0006412]	structural constituent of ribosome [GO:0003735]	ribosome [GO:0005840]
O34101	RL32_LACLC	reviewed	50S ribosomal protein L32	rpmF	Lactococcus lactis subsp. cremoris (Streptococcus cremoris)	58				2 out of 5	translation [GO:0006412]	structural constituent of ribosome [GO:0003735]	large ribosomal subunit [GO:0015934]
A0A8B3FIS7	A0A8B3FIS7_LACLL	unreviewed	ABC transporter ATP-binding protein	D8K17_006265 D8K17_06360	Lactococcus lactis subsp. lactis bv. diacetylactis	506				1 out of 5		ATP binding [GO:0005524]
A0A2A9IBU8	A0A2A9IBU8_9LACT	unreviewed	ABC-F family ATPase (ATP-binding cassette domain-containing protein)	BW154_00300 EO246_00280 GJ670_04805 GTP08_01915 HZ322_00280 I6G22_05875	Lactococcus lactis	545				1 out of 5		ATP binding [GO:0005524]; transmembrane transporter activity [GO:0022857]
A2RN80	PURA_LACLM	reviewed	Adenylosuccinate synthetase (AMPSase) (AdSS) (EC 6.3.4.4) (IMP--aspartate ligase)	purA llmg_2201	Lactococcus lactis subsp. cremoris (strain MG1363)	430	BINDING 128; /note="IMP"; /evidence="ECO:0000255|HAMAP-Rule:MF_00011"; BINDING 142; /note="IMP; shared with dimeric partner"; /evidence="ECO:0000255|HAMAP-Rule:MF_00011"; BINDING 223; /note="IMP"; /evidence="ECO:0000255|HAMAP-Rule:MF_00011"; BINDING 238; /note="IMP"; /evidence="ECO:0000255|HAMAP-Rule:MF_00011"; BINDING 302; /note="IMP"; /evidence="ECO:0000255|HAMAP-Rule:MF_00011"; BINDING 304; /n…		PATHWAY: Purine metabolism; AMP biosynthesis via de novo pathway; AMP from IMP: step 1/2. {ECO:0000255|HAMAP-Rule:MF_00011}.	3 out of 5	'de novo' AMP biosynthetic process [GO:0044208]	adenylosuccinate synthase activity [GO:0004019]; GTP binding [GO:0005525]; magnesium ion binding [GO:0000287]	cytoplasm [GO:0005737]
A0A6H2L2L4	A0A6H2L2L4_LACLC		Deleted.
A0A1V0NJV7	A0A1V0NJV7_LACLL	unreviewed	Beta sliding clamp	LLUC08_0002	Lactococcus lactis subsp. lactis (Streptococcus lactis)	380				2 out of 5	DNA replication [GO:0006260]	3'-5' exonuclease activity [GO:0008408]; DNA binding [GO:0003677]; DNA-directed DNA polymerase activity [GO:0003887]	cytoplasm [GO:0005737]; DNA polymerase III complex [GO:0009360]
G8P685	G8P685_LACLC	unreviewed	Bifunctional protein GlmU [Includes: UDP-N-acetylglucosamine pyrophosphorylase (EC 2.7.7.23) (N-acetylglucosamine-1-phosphate uridyltransferase); Glucosamine-1-phosphate N-acetyltransferase (EC 2.3.1.157)]	glmU llh_2640	Lactococcus lactis subsp. cremoris A76	458	BINDING 22; /note="UDP-GlcNAc"; /evidence="ECO:0000256|HAMAP-Rule:MF_01631"; BINDING 72; /note="UDP-GlcNAc"; /evidence="ECO:0000256|HAMAP-Rule:MF_01631"; BINDING 139; /note="UDP-GlcNAc; via amide nitrogen"; /evidence="ECO:0000256|HAMAP-Rule:MF_01631"; BINDING 154; /note="UDP-GlcNAc"; /evidence="ECO:0000256|HAMAP-Rule:MF_01631"; BINDING 169; /note="UDP-GlcNAc"; /evidence="ECO:0000256|HAMAP-Rule:MF…		PATHWAY: Bacterial outer membrane biogenesis; LPS lipid A biosynthesis. {ECO:0000256|HAMAP-Rule:MF_01631}.; PATHWAY: Nucleotide-sugar biosynthesis; UDP-N-acetyl-alpha-D-glucosamine biosynthesis; N-acetyl-alpha-D-glucosamine 1-phosphate from alpha-D-glucosamine 6-phosphate (route II): step 2/2. {ECO:0000256|HAMAP-Rule:MF_01631}.; PATHWAY: Nucleotide-sugar biosynthesis; UDP-N-acetyl-alpha-D-glucosa…	4 out of 5	cell morphogenesis [GO:0000902]; cell wall organization [GO:0071555]; lipid A biosynthetic process [GO:0009245]; peptidoglycan biosynthetic process [GO:0009252]; regulation of cell shape [GO:0008360]; UDP-N-acetylglucosamine biosynthetic process [GO:0006048]	glucosamine-1-phosphate N-acetyltransferase activity [GO:0019134]; magnesium ion binding [GO:0000287]; UDP-N-acetylglucosamine diphosphorylase activity [GO:0003977]	cytoplasm [GO:0005737]
G8P6A8	G8P6A8_LACLC	unreviewed	Cell division initiation protein DivIVA	llh_2755	Lactococcus lactis subsp. cremoris A76	311				1 out of 5	cell cycle [GO:0007049]; cell division [GO:0051301]		cytoplasm [GO:0005737]
A0A166J4S7	A0A166J4S7_LACLC	unreviewed	Cell division protein FtsA	ftsA AB996_1805	Lactococcus lactis subsp. cremoris (Streptococcus cremoris)	456				2 out of 5	FtsZ-dependent cytokinesis [GO:0043093]		cell division site [GO:0032153]; cytoplasmic side of plasma membrane [GO:0009898]
A0A807PFM3	A0A807PFM3_LACLC	unreviewed	Chromosome partitioning protein ParA	LLJM4_pE02	Lactococcus lactis subsp. cremoris (Streptococcus cremoris)	269				1 out of 5
S6F7W7	S6F7W7_LACLL	unreviewed	Cu2+-Cu+-Ag+-P-type ATPase	copB2 O9U_02240	Lactococcus lactis subsp. lactis A12	695				2 out of 5		ATPase-coupled cation transmembrane transporter activity [GO:0019829]; ATP binding [GO:0005524]; metal ion binding [GO:0046872]	integral component of membrane [GO:0016021]; plasma membrane [GO:0005886]
A0A166TV50	A0A166TV50_LACLC	unreviewed	Dihydrolipoyl dehydrogenase (EC 1.8.1.4)	P7266_1840	Lactococcus lactis subsp. cremoris (Streptococcus cremoris)	472	BINDING 56; /note="FAD"; /evidence="ECO:0000256|PIRSR:PIRSR000350-3"; BINDING 211; /note="NAD"; /evidence="ECO:0000256|PIRSR:PIRSR000350-3"; BINDING 278; /note="NAD; via amide nitrogen"; /evidence="ECO:0000256|PIRSR:PIRSR000350-3"; BINDING 319; /note="FAD"; /evidence="ECO:0000256|PIRSR:PIRSR000350-3"			2 out of 5	cell redox homeostasis [GO:0045454]	dihydrolipoyl dehydrogenase activity [GO:0004148]; flavin adenine dinucleotide binding [GO:0050660]
A0A1V0NKB5	A0A1V0NKB5_LACLL	unreviewed	dTDP-4-dehydrorhamnose reductase (EC 1.1.1.133)	LLUC08_0183	Lactococcus lactis subsp. lactis (Streptococcus lactis)	299			PATHWAY: Carbohydrate biosynthesis; dTDP-L-rhamnose biosynthesis. {ECO:0000256|RuleBase:RU364082}.	2 out of 5	dTDP-rhamnose biosynthetic process [GO:0019305]	dTDP-4-dehydrorhamnose reductase activity [GO:0008831]
Q030Z8	Q030Z8_LACLS	unreviewed	Endolytic murein transglycosylase (EC 4.2.2.-) (Peptidoglycan polymerization terminase)	mltG LACR_0659	Lactococcus lactis subsp. cremoris (strain SK11)	546				3 out of 5	cell wall organization [GO:0071555]; peptidoglycan biosynthetic process [GO:0009252]	lyase activity [GO:0016829]; lytic endotransglycosylase activity [GO:0008932]	integral component of plasma membrane [GO:0005887]
A0A166J1M2	A0A166J1M2_LACLC	unreviewed	Glutamine ABC transporter periplasmic glutamine-binding protein	AB996_1914	Lactococcus lactis subsp. cremoris (Streptococcus cremoris)	714				2 out of 5	peptide transport [GO:0015833]; protein transport [GO:0015031]	ligand-gated ion channel activity [GO:0015276]	ATP-binding cassette (ABC) transporter complex [GO:0043190]
A0A1E7G2G0	A0A1E7G2G0_LACLC	unreviewed	Haloacid dehalogenase	AJ89_09460	Lactococcus lactis subsp. cremoris IBB477	269				1 out of 5		phosphatase activity [GO:0016791]
A0A084AEE0	A0A084AEE0_LACLC	unreviewed	Isoleucine--tRNA ligase (EC 6.1.1.5) (Isoleucyl-tRNA synthetase) (IleRS)	ileS U725_00117	Lactococcus lactis subsp. cremoris GE214	932	BINDING 552; /note="Aminoacyl-adenylate"; /evidence="ECO:0000256|HAMAP-Rule:MF_02002"; BINDING 596; /note="ATP"; /evidence="ECO:0000256|HAMAP-Rule:MF_02002"			3 out of 5	isoleucyl-tRNA aminoacylation [GO:0006428]	aminoacyl-tRNA editing activity [GO:0002161]; ATP binding [GO:0005524]; isoleucine-tRNA ligase activity [GO:0004822]; tRNA binding [GO:0000049]; zinc ion binding [GO:0008270]	cytoplasm [GO:0005737]
A0A837SRU6	A0A837SRU6_LACLL	unreviewed	Lysine--tRNA ligase (EC 6.1.1.6) (Lysyl-tRNA synthetase) (LysRS)	lysS KF134_0960	Lactococcus lactis subsp. lactis (Streptococcus lactis)	494				2 out of 5		aminoacyl-tRNA ligase activity [GO:0004812]
T2F4U3	T2F4U3_LACLC	unreviewed	Mannose-6-phosphate isomerase (EC 5.3.1.8)	manA kw2_0719	Lactococcus lactis subsp. cremoris KW2	315				2 out of 5	carbohydrate metabolic process [GO:0005975]	mannose-6-phosphate isomerase activity [GO:0004476]; zinc ion binding [GO:0008270]
A0A1E7G5G1	A0A1E7G5G1_LACLC	unreviewed	Oligopeptidase PepB	AJ89_04220	Lactococcus lactis subsp. cremoris IBB477	601				1 out of 5		metal ion binding [GO:0046872]; metalloendopeptidase activity [GO:0004222]
A0A0M2ZUZ4	A0A0M2ZUZ4_LACLC	unreviewed	O-succinylhomoserine (Thiol)-lyase, metB	VN96_1501	Lactococcus lactis subsp. cremoris (Streptococcus cremoris)	380				1 out of 5	cellular amino acid biosynthetic process [GO:0008652]; transsulfuration [GO:0019346]	lyase activity [GO:0016829]; pyridoxal phosphate binding [GO:0030170]
A0A1E7G315	A0A1E7G315_LACLC	unreviewed	Peptide chain release factor 2 (RF-2)	prfB AJ89_08550	Lactococcus lactis subsp. cremoris IBB477	365				2 out of 5		translation release factor activity, codon specific [GO:0016149]	cytoplasm [GO:0005737]
A0A854XF19	A0A854XF19_LACLC	unreviewed	Cyclic-di-AMP phosphodiesterase (EC 3.1.4.-)	RU89_GL001546	Lactococcus lactis subsp. cremoris (Streptococcus cremoris)	639				2 out of 5
A0A2A5RIS1	A0A2A5RIS1_9LACT	unreviewed	Phosphomannomutase (EC 5.4.2.8)	RT41_GL000587	Lactococcus fujiensis JCM 16395	251			PATHWAY: Nucleotide-sugar biosynthesis; GDP-alpha-D-mannose biosynthesis; alpha-D-mannose 1-phosphate from D-fructose 6-phosphate: step 2/2. {ECO:0000256|ARBA:ARBA00004699}.	2 out of 5	GDP-mannose biosynthetic process [GO:0009298]	phosphatase activity [GO:0016791]; phosphomannomutase activity [GO:0004615]	cytoplasm [GO:0005737]
A0A6N3KDF2	A0A6N3KDF2_LACLC	unreviewed	Protein GrpE (HSP-70 cofactor)	grpE LLJM4_1021	Lactococcus lactis subsp. cremoris (Streptococcus cremoris)	179				2 out of 5	protein folding [GO:0006457]	adenyl-nucleotide exchange factor activity [GO:0000774]; chaperone binding [GO:0051087]; protein homodimerization activity [GO:0042803]	cytoplasm [GO:0005737]
T0VHF4	T0VHF4_LACLC	unreviewed	P-type Ca(2+) transporter (EC 7.2.2.10)	LLT3_03295	Lactococcus lactis subsp. cremoris TIFN3	877				1 out of 5		ATP binding [GO:0005524]; P-type calcium transporter activity [GO:0005388]	integral component of membrane [GO:0016021]
A2RMW1	A2RMW1_LACLM	unreviewed	Putative phosphoprotein phosphatase (EC 3.1.3.16)	pppL llmg_2080	Lactococcus lactis subsp. cremoris (strain MG1363)	258				1 out of 5		protein serine phosphatase activity [GO:0106306]; protein threonine phosphatase activity [GO:0106307]
Q6QPZ0	Q6QPZ0_9LACT	unreviewed	R1.LlaJI	llaJIR1	Lactococcus lactis	585				1 out of 5		ATP binding [GO:0005524]; ATP hydrolysis activity [GO:0016887]
A0A7Z8A414	A0A7Z8A414_LACLC	unreviewed	Riboflavin biosynthesis protein [Includes: Riboflavin kinase (EC 2.7.1.26) (Flavokinase); FMN adenylyltransferase (EC 2.7.7.2) (FAD pyrophosphorylase) (FAD synthase)]	BU174_05575	Lactococcus lactis subsp. cremoris (Streptococcus cremoris)	300			PATHWAY: Cofactor biosynthesis; FAD biosynthesis; FAD from FMN: step 1/1. {ECO:0000256|ARBA:ARBA00004726, ECO:0000256|PIRNR:PIRNR004491}.; PATHWAY: Cofactor biosynthesis; FMN biosynthesis; FMN from riboflavin (ATP route): step 1/1. {ECO:0000256|ARBA:ARBA00005201, ECO:0000256|PIRNR:PIRNR004491}.	2 out of 5	FAD biosynthetic process [GO:0006747]; FMN biosynthetic process [GO:0009398]; riboflavin biosynthetic process [GO:0009231]	ATP binding [GO:0005524]; FMN adenylyltransferase activity [GO:0003919]; riboflavin kinase activity [GO:0008531]
A0A6I2I961	A0A6I2I961_LACLC	unreviewed	Ribosome-binding ATPase YchF	ychF GJI91_02235	Lactococcus lactis subsp. cremoris (Streptococcus cremoris)	371				2 out of 5		ATP binding [GO:0005524]; ATP hydrolysis activity [GO:0016887]; GTP binding [GO:0005525]; ribosomal large subunit binding [GO:0043023]; ribosome binding [GO:0043022]
T0W1G8	T0W1G8_LACLC	unreviewed	RNA polymerase sigma factor SigA	sigA LLT7_14360	Lactococcus lactis subsp. cremoris TIFN7	426				2 out of 5	DNA-templated transcription, initiation [GO:0006352]	DNA binding [GO:0003677]; sigma factor activity [GO:0016987]	cytoplasm [GO:0005737]
A0A2A5SY62	A0A2A5SY62_LACLC	unreviewed	Serine--tRNA ligase (EC 6.1.1.11) (Seryl-tRNA synthetase) (SerRS) (Seryl-tRNA(Ser/Sec) synthetase)	serS RU92_GL000495	Lactococcus cremoris subsp. tructae	435	BINDING 297; /note="Serine"; /evidence="ECO:0000256|HAMAP-Rule:MF_00176"; BINDING 396; /note="Serine"; /evidence="ECO:0000256|HAMAP-Rule:MF_00176"		PATHWAY: Aminoacyl-tRNA biosynthesis; selenocysteinyl-tRNA(Sec) biosynthesis; L-seryl-tRNA(Sec) from L-serine and tRNA(Sec): step 1/1. {ECO:0000256|HAMAP-Rule:MF_00176}.	4 out of 5	selenocysteine biosynthetic process [GO:0016260]; selenocysteinyl-tRNA(Sec) biosynthetic process [GO:0097056]; seryl-tRNA aminoacylation [GO:0006434]	ATP binding [GO:0005524]; serine-tRNA ligase activity [GO:0004828]	cytoplasm [GO:0005737]
Q032J0	LUXS_LACLS	reviewed	S-ribosylhomocysteine lyase (EC 4.4.1.21) (AI-2 synthesis protein) (Autoinducer-2 production protein LuxS)	luxS LACR_0270	Lactococcus lactis subsp. cremoris (strain SK11)	158				2 out of 5	quorum sensing [GO:0009372]	iron ion binding [GO:0005506]; S-ribosylhomocysteine lyase activity [GO:0043768]
A0A2A5SRT3	A0A2A5SRT3_LACLC	unreviewed	Transcription elongation factor GreA (Transcript cleavage factor GreA)	greA RU92_GL002386	Lactococcus cremoris subsp. tructae	156				2 out of 5	regulation of DNA-templated transcription, elongation [GO:0032784]	DNA binding [GO:0003677]; RNA polymerase binding [GO:0070063]; translation elongation factor activity [GO:0003746]
T2F2V4	T2F2V4_LACLC	unreviewed	Tryptophan--tRNA ligase (EC 6.1.1.2) (Tryptophanyl-tRNA synthetase) (TrpRS)	trpS kw2_0054	Lactococcus lactis subsp. cremoris KW2	341	BINDING 140; /note="L-tryptophan"; /evidence="ECO:0000256|HAMAP-Rule:MF_00140"; BINDING 194; /note="ATP; via amide nitrogen and carbonyl oxygen"; /evidence="ECO:0000256|HAMAP-Rule:MF_00140"			3 out of 5	tryptophanyl-tRNA aminoacylation [GO:0006436]	ATP binding [GO:0005524]; tryptophan-tRNA ligase activity [GO:0004830]	cytoplasm [GO:0005737]
S6FGG5	S6FGG5_LACLL	unreviewed	UbiC transcription regulator-associated domain protein	BselDRAFT_2156 O9U_14000	Lactococcus lactis subsp. lactis A12	480				1 out of 5
T2F813	T2F813_LACLC	unreviewed	UDP-N-acetylmuramate--L-alanine ligase (EC 6.3.2.8) (UDP-N-acetylmuramoyl-L-alanine synthetase)	murC kw2_2092	Lactococcus lactis subsp. cremoris KW2	443			PATHWAY: Cell wall biogenesis; peptidoglycan biosynthesis. {ECO:0000256|ARBA:ARBA00004752, ECO:0000256|HAMAP-Rule:MF_00046}.	3 out of 5	cell cycle [GO:0007049]; cell division [GO:0051301]; cell wall organization [GO:0071555]; peptidoglycan biosynthetic process [GO:0009252]; regulation of cell shape [GO:0008360]	ATP binding [GO:0005524]; UDP-N-acetylmuramate-L-alanine ligase activity [GO:0008763]	cytoplasm [GO:0005737]
A0A514ZB50	A0A514ZB50_9LACT	unreviewed	Uncharacterized protein	FLP15_12390	Lactococcus sp. KACC 19320	381				1 out of 5
G6FBU5	G6FBU5_LACLL	unreviewed	30S ribosomal protein S11	rpsK LLCRE1631_00988	Lactococcus lactis subsp. lactis CNCM I-1631	127				2 out of 5	translation [GO:0006412]	rRNA binding [GO:0019843]; structural constituent of ribosome [GO:0003735]	cytoplasm [GO:0005737]; ribosome [GO:0005840]
A0A514Z7C2	A0A514Z7C2_9LACT	unreviewed	30S ribosomal protein S21	rpsU FLP15_04095	Lactococcus sp. KACC 19320	58				2 out of 5	translation [GO:0006412]	structural constituent of ribosome [GO:0003735]	ribosome [GO:0005840]
A0A4Q7DSV0	A0A4Q7DSV0_9LACT	unreviewed	50S ribosomal protein L28	rpmB EQJ87_09200	Lactococcus sp. S-13	64				2 out of 5	translation [GO:0006412]	structural constituent of ribosome [GO:0003735]	cytoplasm [GO:0005737]; ribosome [GO:0005840]
A0A0M2ZVY2	A0A0M2ZVY2_LACLC	unreviewed	50S ribosomal protein L9	rplI VN96_1585	Lactococcus lactis subsp. cremoris (Streptococcus cremoris)	150				2 out of 5	translation [GO:0006412]	rRNA binding [GO:0019843]; structural constituent of ribosome [GO:0003735]	ribosome [GO:0005840]
A0A084A8U3	A0A084A8U3_LACLC	unreviewed	ABC-type oligopeptide transport system, periplasmic component	U725_02164	Lactococcus lactis subsp. cremoris GE214	549				2 out of 5	peptide transport [GO:0015833]; protein transport [GO:0015031]; transmembrane transport [GO:0055085]		ATP-binding cassette (ABC) transporter complex [GO:0043190]; periplasmic space [GO:0042597]
A0A0V8EJR4	A0A0V8EJR4_LACLL	unreviewed	Acetyl-CoA carboxytransferase (EC 2.1.3.15)	N42_1976	Lactococcus lactis subsp. lactis (Streptococcus lactis)	264			PATHWAY: Lipid metabolism; malonyl-CoA biosynthesis; malonyl-CoA from acetyl-CoA: step 1/1. {ECO:0000256|ARBA:ARBA00004956}.	2 out of 5	fatty acid biosynthetic process [GO:0006633]; malonyl-CoA biosynthetic process [GO:2001295]	acetyl-CoA carboxylase activity [GO:0003989]; ATP binding [GO:0005524]; transferase activity [GO:0016740]	acetyl-CoA carboxylase complex [GO:0009317]
A0A5P3IFG9	A0A5P3IFG9_LACLL	unreviewed	Alkyl hydroperoxide reductase protein F (Alkyl hydroperoxide reductase subunit F)	ahpF FTN78_chr1668 JQ490_08350	Lactococcus lactis subsp. lactis bv. diacetylactis	509				2 out of 5	response to reactive oxygen species [GO:0000302]	alkyl hydroperoxide reductase activity [GO:0008785]; flavin adenine dinucleotide binding [GO:0050660]; NAD binding [GO:0051287]
A0A6H2L353	A0A6H2L353_LACLC		Deleted.
Q02XA2	ATPD_LACLS	reviewed	ATP synthase subunit delta (ATP synthase F(1) sector subunit delta) (F-type ATPase subunit delta) (F-ATPase subunit delta)	atpH LACR_1936	Lactococcus lactis subsp. cremoris (strain SK11)	175				2 out of 5		proton-transporting ATP synthase activity, rotational mechanism [GO:0046933]	plasma membrane [GO:0005886]; proton-transporting ATP synthase complex, catalytic core F(1) [GO:0045261]
A0A166VPI9	A0A166VPI9_LACLC	unreviewed	DNA gyrase subunit B (EC 5.6.2.2)	gyrB P7266_0141	Lactococcus lactis subsp. cremoris (Streptococcus cremoris)	651				3 out of 5	DNA-dependent DNA replication [GO:0006261]; DNA topological change [GO:0006265]	ATP binding [GO:0005524]; DNA binding [GO:0003677]; DNA topoisomerase type II (double strand cut, ATP-hydrolyzing) activity [GO:0003918]; metal ion binding [GO:0046872]	chromosome [GO:0005694]; cytoplasm [GO:0005737]
A0A552XCY4	A0A552XCY4_9LACT	unreviewed	DNA topoisomerase 1 (EC 5.6.2.1) (DNA topoisomerase I)	topA FNJ55_11875	Lactococcus lactis	708				3 out of 5	DNA topological change [GO:0006265]	DNA binding [GO:0003677]; DNA topoisomerase type I (single strand cut, ATP-independent) activity [GO:0003917]; metal ion binding [GO:0046872]	chromosome [GO:0005694]
A0A2A5SSJ7	A0A2A5SSJ7_LACLC	unreviewed	HDc domain-containing protein	RU92_GL002225	Lactococcus cremoris subsp. tructae	189				1 out of 5
A0A443LH72	A0A443LH72_9LACT	unreviewed	Lipoprotein	EO246_03045	Lactococcus lactis	286				1 out of 5			integral component of membrane [GO:0016021]
T0UMQ9	T0UMQ9_LACLC	unreviewed	Major cold shock protein	LLT1_04825	Lactococcus lactis subsp. cremoris TIFN1	65				1 out of 5		nucleic acid binding [GO:0003676]	cytoplasm [GO:0005737]
T2F452	T2F452_LACLC	unreviewed	Malonyl CoA-acyl carrier protein transacylase (EC 2.3.1.39)	fabD kw2_0723	Lactococcus lactis subsp. cremoris KW2	306				2 out of 5		[acyl-carrier-protein] S-malonyltransferase activity [GO:0004314]
T0WQH9	T0WQH9_LACLC	unreviewed	Mid-cell-anchored protein Z	mapZ LLT3_09205	Lactococcus lactis subsp. cremoris TIFN3	669				2 out of 5	cell cycle [GO:0007049]; cell division [GO:0051301]		integral component of plasma membrane [GO:0005887]
A0A1E7G3S0	A0A1E7G3S0_LACLC	unreviewed	Nicotinate phosphoribosyltransferase (EC 6.3.4.21)	AJ89_07995	Lactococcus lactis subsp. cremoris IBB477	490			PATHWAY: Cofactor biosynthesis; NAD(+) biosynthesis; nicotinate D-ribonucleotide from nicotinate: step 1/1. {ECO:0000256|ARBA:ARBA00004952, ECO:0000256|RuleBase:RU365100}.	2 out of 5	NAD biosynthetic process [GO:0009435]	nicotinate-nucleotide diphosphorylase (carboxylating) activity [GO:0004514]; nicotinate phosphoribosyltransferase activity [GO:0004516]
Q02X56	Q02X56_LACLS	unreviewed	Oligopeptidase O1, Metallo peptidase, MEROPS family M13	LACR_1984	Lactococcus lactis subsp. cremoris (strain SK11)	627				1 out of 5		metal ion binding [GO:0046872]; metalloendopeptidase activity [GO:0004222]
T0VDA6	T0VDA6_LACLC	unreviewed	Oxidoreductase	LLT3_06525	Lactococcus lactis subsp. cremoris TIFN3	339				1 out of 5		nucleotide binding [GO:0000166]
A0A837SQ95	A0A837SQ95_LACLL	unreviewed	Oxygen-insensitive NAD(P)H nitroreductase / Dihydropteridine reductase	KF134_1397	Lactococcus lactis subsp. lactis (Streptococcus lactis)	203				1 out of 5
D2BQ38	D2BQ38_LACLK	unreviewed	Phosphopentomutase (EC 5.4.2.7) (Phosphodeoxyribomutase)	deoB LLKF_0958	Lactococcus lactis subsp. lactis (strain KF147)	411			PATHWAY: Metabolic intermediate biosynthesis; 5-phospho-alpha-D-ribose 1-diphosphate biosynthesis; 5-phospho-alpha-D-ribose 1-diphosphate from D-ribose 5-phosphate (route II): step 1/3. {ECO:0000256|HAMAP-Rule:MF_00740}.	3 out of 5	5-phosphoribose 1-diphosphate biosynthetic process [GO:0006015]; cellular metabolic compound salvage [GO:0043094]; deoxyribonucleotide catabolic process [GO:0009264]	magnesium ion binding [GO:0000287]; manganese ion binding [GO:0030145]; phosphopentomutase activity [GO:0008973]	cytoplasm [GO:0005737]
A2RJ80	A2RJ80_LACLM	unreviewed	PTS system, mannose-specific IID component	ptnD llmg_0727	Lactococcus lactis subsp. cremoris (strain MG1363)	307				1 out of 5	phosphoenolpyruvate-dependent sugar phosphotransferase system [GO:0009401]		integral component of membrane [GO:0016021]; plasma membrane [GO:0005886]
G8P552	G8P552_LACLC	unreviewed	Purine nucleoside phosphorylase DeoD-type (PNP) (EC 2.4.2.1)	deoD llh_7990	Lactococcus lactis subsp. cremoris A76	235	BINDING 5; /note="Purine nucleoside; shared with dimeric partner"; /evidence="ECO:0000256|HAMAP-Rule:MF_01627"; BINDING 21; /note="Phosphate; via amide nitrogen"; /evidence="ECO:0000256|HAMAP-Rule:MF_01627"; BINDING 25; /note="Phosphate"; /evidence="ECO:0000256|HAMAP-Rule:MF_01627"; BINDING 44; /note="Phosphate; shared with dimeric partner"; /evidence="ECO:0000256|HAMAP-Rule:MF_01627"			3 out of 5	nucleoside catabolic process [GO:0009164]; purine nucleoside metabolic process [GO:0042278]	purine-nucleoside phosphorylase activity [GO:0004731]	cytosol [GO:0005829]
A2RLQ1	A2RLQ1_LACLM	unreviewed	Putative hydrolase	llmg_1647	Lactococcus lactis subsp. cremoris (strain MG1363)	268				1 out of 5		phosphatase activity [GO:0016791]
A0A552XK37	A0A552XK37_9LACT	unreviewed	Pyruvate:ferredoxin (Flavodoxin) oxidoreductase	nifJ FNJ55_04835	Lactococcus lactis	1223				2 out of 5	electron transport chain [GO:0022900]	4 iron, 4 sulfur cluster binding [GO:0051539]; iron ion binding [GO:0005506]; oxidoreductase activity, acting on the aldehyde or oxo group of donors [GO:0016903]; thiamine pyrophosphate binding [GO:0030976]
D2BPY6	D2BPY6_LACLK	unreviewed	rRNA methylase	rrmJ LLKF_0878	Lactococcus lactis subsp. lactis (strain KF147)	268				1 out of 5	methylation [GO:0032259]	methyltransferase activity [GO:0008168]; RNA binding [GO:0003723]
A0A5C5BL32	A0A5C5BL32_LACLL	unreviewed	Signal recognition particle protein (Fifty-four homolog)	ffh FIB48_04615	Lactococcus lactis subsp. lactis (Streptococcus lactis)	518				2 out of 5	SRP-dependent cotranslational protein targeting to membrane [GO:0006614]	7S RNA binding [GO:0008312]; GTPase activity [GO:0003924]; GTP binding [GO:0005525]	signal recognition particle [GO:0048500]
A0A1V0PIY8	A0A1V0PIY8_LACLC	unreviewed	Thioredoxin	LLJM1_1597 RU89_GL000984	Lactococcus lactis subsp. cremoris (Streptococcus cremoris)	104				1 out of 5	glycerol ether metabolic process [GO:0006662]	isomerase activity [GO:0016853]; protein-disulfide reductase activity [GO:0015035]
A0A1E7G1J7	A0A1E7G1J7_LACLC	unreviewed	Threonine--tRNA ligase (EC 6.1.1.3) (Threonyl-tRNA synthetase) (ThrRS)	thrS AJ89_11425	Lactococcus lactis subsp. cremoris IBB477	646				3 out of 5	threonyl-tRNA aminoacylation [GO:0006435]	ATP binding [GO:0005524]; metal ion binding [GO:0046872]; threonine-tRNA ligase activity [GO:0004829]; tRNA binding [GO:0000049]	cytoplasm [GO:0005737]
A0A0M2ZNA7	A0A0M2ZNA7_LACLC	unreviewed	tRNA modification GTPase MnmE (EC 3.6.-.-)	mnmE trmE VN96_2598	Lactococcus lactis subsp. cremoris (Streptococcus cremoris)	455	BINDING 26; /note="Formyltetrahydrofolate"; /evidence="ECO:0000256|HAMAP-Rule:MF_00379"; BINDING 86; /note="Formyltetrahydrofolate"; /evidence="ECO:0000256|HAMAP-Rule:MF_00379"; BINDING 125; /note="Formyltetrahydrofolate"; /evidence="ECO:0000256|HAMAP-Rule:MF_00379"; BINDING 455; /note="Formyltetrahydrofolate"; /evidence="ECO:0000256|HAMAP-Rule:MF_00379"			3 out of 5	tRNA modification [GO:0006400]	GTPase activity [GO:0003924]; GTP binding [GO:0005525]; metal ion binding [GO:0046872]	cytoplasm [GO:0005737]
A0A2A5SXT5	A0A2A5SXT5_LACLC	unreviewed	UDP-N-acetylmuramoylalanine--D-glutamate ligase (EC 6.3.2.9) (D-glutamic acid-adding enzyme) (UDP-N-acetylmuramoyl-L-alanyl-D-glutamate synthetase)	murD RU92_GL000354	Lactococcus cremoris subsp. tructae	449			PATHWAY: Cell wall biogenesis; peptidoglycan biosynthesis. {ECO:0000256|ARBA:ARBA00004752, ECO:0000256|HAMAP-Rule:MF_00639, ECO:0000256|RuleBase:RU003664}.	3 out of 5	cell cycle [GO:0007049]; cell division [GO:0051301]; cell wall organization [GO:0071555]; peptidoglycan biosynthetic process [GO:0009252]; regulation of cell shape [GO:0008360]	ATP binding [GO:0005524]; UDP-N-acetylmuramoylalanine-D-glutamate ligase activity [GO:0008764]	cytoplasm [GO:0005737]
A0A1V0PBF1	A0A1V0PBF1_LACLC	unreviewed	UDP-N-acetylmuramyl-tripeptide synthetase (EC 6.3.2.-) (UDP-MurNAc-tripeptide synthetase)	murE LLCC_1183	Lactococcus lactis subsp. cremoris (Streptococcus cremoris)	483	BINDING 43; /note="UDP-MurNAc-L-Ala-D-Glu"; /evidence="ECO:0000256|HAMAP-Rule:MF_00208"; BINDING 187; /note="UDP-MurNAc-L-Ala-D-Glu"; /evidence="ECO:0000256|HAMAP-Rule:MF_00208"; BINDING 195; /note="UDP-MurNAc-L-Ala-D-Glu"; /evidence="ECO:0000256|HAMAP-Rule:MF_00208"		PATHWAY: Cell wall biogenesis; peptidoglycan biosynthesis. {ECO:0000256|ARBA:ARBA00004752, ECO:0000256|HAMAP-Rule:MF_00208, ECO:0000256|RuleBase:RU004135}.	3 out of 5	cell cycle [GO:0007049]; cell division [GO:0051301]; cell wall organization [GO:0071555]; peptidoglycan biosynthetic process [GO:0009252]; regulation of cell shape [GO:0008360]	acid-amino acid ligase activity [GO:0016881]; ATP binding [GO:0005524]; magnesium ion binding [GO:0000287]	cytoplasm [GO:0005737]
A0A2A5SVD7	A0A2A5SVD7_LACLC	unreviewed	Uncharacterized protein	RU92_GL001395	Lactococcus cremoris subsp. tructae	799				1 out of 5			integral component of membrane [GO:0016021]
A0A2Z5Z454	A0A2Z5Z454_LACLC	unreviewed	Uncharacterized protein	LLCC_0881	Lactococcus lactis subsp. cremoris (Streptococcus cremoris)	199				1 out of 5
A0A5P3IG19	A0A5P3IG19_LACLL	unreviewed	Uncharacterized protein	D8K17_001005 D8K17_01040 FTN78_chr1886	Lactococcus lactis subsp. lactis bv. diacetylactis	229				1 out of 5
T2F8C5	T2F8C5_LACLC	unreviewed	Universal stress protein	kw2_1915	Lactococcus lactis subsp. cremoris KW2	143				1 out of 5			cytoplasm [GO:0005737]
A0A0B8QKK3	A0A0B8QKK3_LACLL	unreviewed	UPF0154 protein JCM5805K_1456	JCM5805K_1456	Lactococcus lactis subsp. lactis (Streptococcus lactis)	106				1 out of 5			integral component of membrane [GO:0016021]; plasma membrane [GO:0005886]
T2F4J2	T2F4J2_LACLC	unreviewed	UPF0291 protein kw2_1042	kw2_1042	Lactococcus lactis subsp. cremoris KW2	80				1 out of 5			cytoplasm [GO:0005737]
A0A7Z7ZWI0	A0A7Z7ZWI0_LACLC	unreviewed	Xaa-Pro dipeptidyl-peptidase (EC 3.4.14.11) (X-Pro dipeptidyl-peptidase) (X-prolyl-dipeptidyl aminopeptidase) (X-PDAP)	pepX BU174_10260	Lactococcus lactis subsp. cremoris (Streptococcus cremoris)	763				3 out of 5		aminopeptidase activity [GO:0004177]; dipeptidyl-peptidase activity [GO:0008239]; serine-type peptidase activity [GO:0008236]	cytoplasm [GO:0005737]
A0A2A5SAV2	A0A2A5SAV2_LACLH	unreviewed	23S rRNA (Uracil(1939)-C(5))-methyltransferase RlmD (EC 2.1.1.190) (23S rRNA (Uracil-5-)-methyltransferase RumA)	rlmD F4V48_10295 RU90_GL001211	Lactococcus lactis subsp. hordniae	513	BINDING 309; /note="S-adenosyl-L-methionine"; /evidence="ECO:0000256|PROSITE-ProRule:PRU01024"; BINDING 338; /note="S-adenosyl-L-methionine; via carbonyl oxygen"; /evidence="ECO:0000256|PROSITE-ProRule:PRU01024"; BINDING 359; /note="S-adenosyl-L-methionine"; /evidence="ECO:0000256|PROSITE-ProRule:PRU01024"; BINDING 407; /note="S-adenosyl-L-methionine"; /evidence="ECO:0000256|PROSITE-ProRule:PRU01…			1 out of 5	ncRNA processing [GO:0034470]	RNA methyltransferase activity [GO:0008173]
A0A1E7G2P6	A0A1E7G2P6_LACLC	unreviewed	2-succinyl-5-enolpyruvyl-6-hydroxy-3-cyclohexene-1-carboxylate synthase (SEPHCHC synthase) (EC 2.2.1.9) (Menaquinone biosynthesis protein MenD)	menD AJ89_09855	Lactococcus lactis subsp. cremoris IBB477	554			PATHWAY: Quinol/quinone metabolism; 1,4-dihydroxy-2-naphthoate biosynthesis; 1,4-dihydroxy-2-naphthoate from chorismate: step 2/7. {ECO:0000256|HAMAP-Rule:MF_01659}.; PATHWAY: Quinol/quinone metabolism; menaquinone biosynthesis. {ECO:0000256|HAMAP-Rule:MF_01659}.	3 out of 5	menaquinone biosynthetic process [GO:0009234]	2-succinyl-5-enolpyruvyl-6-hydroxy-3-cyclohexene-1-carboxylic-acid synthase activity [GO:0070204]; magnesium ion binding [GO:0000287]; manganese ion binding [GO:0030145]; thiamine pyrophosphate binding [GO:0030976]
A0A0M2ZR83	A0A0M2ZR83_LACLC	unreviewed	30S ribosomal protein S20	rpsT AB996_0174 BU174_08410 LL1196_1943 LLB26_1635 LLCC_1262 LLJM1_1679 LLJM4_1711 RU89_GL001653 VN96_1719	Lactococcus lactis subsp. cremoris (Streptococcus cremoris)	77				2 out of 5	translation [GO:0006412]	rRNA binding [GO:0019843]; structural constituent of ribosome [GO:0003735]	ribosome [GO:0005840]
A0A084A811	A0A084A811_LACLC	unreviewed	ABC-type transport system for cytochrome bd biosynthesis, ATPase and permease component	U725_02322	Lactococcus lactis subsp. cremoris GE214	573				1 out of 5	cell redox homeostasis [GO:0045454]; glutathione transmembrane transport [GO:0034775]	ABC-type transporter activity [GO:0140359]; ATP binding [GO:0005524]	integral component of membrane [GO:0016021]
H5T165	H5T165_LACLL	unreviewed	Aminotransferase (EC 2.6.1.-)	aspB lilo_1833	Lactococcus lactis subsp. lactis IO-1	393				2 out of 5	cellular amino acid biosynthetic process [GO:0008652]	pyridoxal phosphate binding [GO:0030170]; transaminase activity [GO:0008483]
A0A1E7G2V8	A0A1E7G2V8_LACLC	unreviewed	Arginine repressor	argR AJ89_09210	Lactococcus lactis subsp. cremoris IBB477	148			PATHWAY: Amino-acid biosynthesis; L-arginine biosynthesis [regulation]. {ECO:0000256|HAMAP-Rule:MF_00173}.	2 out of 5	arginine biosynthetic process [GO:0006526]; protein complex oligomerization [GO:0051259]	arginine binding [GO:0034618]; DNA binding [GO:0003677]; DNA-binding transcription factor activity [GO:0003700]	cytoplasm [GO:0005737]
Q02VR3	Q02VR3_LACLS	unreviewed	Aspartate racemase	LACR_2531	Lactococcus lactis subsp. cremoris (strain SK11)	240				1 out of 5	nitrogen compound metabolic process [GO:0006807]	amino-acid racemase activity [GO:0047661]
T2F3B8	T2F3B8_LACLC	unreviewed	ATP-dependent Clp protease proteolytic subunit (EC 3.4.21.92) (Endopeptidase Clp)	clpP kw2_0614	Lactococcus lactis subsp. cremoris KW2	199				2 out of 5		ATP-dependent peptidase activity [GO:0004176]; serine-type endopeptidase activity [GO:0004252]	cytoplasm [GO:0005737]
A0A0B8QJR2	A0A0B8QJR2_LACLL	unreviewed	Cell division protein FtsX	JCM5805K_1153	Lactococcus lactis subsp. lactis (Streptococcus lactis)	332				2 out of 5	cell cycle [GO:0007049]; cell division [GO:0051301]		integral component of membrane [GO:0016021]; plasma membrane [GO:0005886]
A0A084AEE4	A0A084AEE4_LACLC	unreviewed	Cell division protein SepF	sepF U725_00121	Lactococcus lactis subsp. cremoris GE214	196				2 out of 5	division septum assembly [GO:0000917]; FtsZ-dependent cytokinesis [GO:0043093]		cytoplasm [GO:0005737]
A0A2A5SP39	A0A2A5SP39_LACLC	unreviewed	Chromosomal replication initiator protein DnaA	dnaA RU92_GL001627	Lactococcus cremoris subsp. tructae	454				2 out of 5	DNA replication initiation [GO:0006270]; regulation of DNA replication [GO:0006275]	ATP binding [GO:0005524]; DNA replication origin binding [GO:0003688]	cytoplasm [GO:0005737]
A0A2A5STN9	A0A2A5STN9_LACLC	unreviewed	Copper homeostasis protein CutC	cutC RU92_GL002029	Lactococcus cremoris subsp. tructae	213				2 out of 5	cellular copper ion homeostasis [GO:0006878]	copper ion binding [GO:0005507]	cytoplasm [GO:0005737]
A0A084AE93	A0A084AE93_LACLC	unreviewed	CTP synthase (EC 6.3.4.2) (Cytidine 5'-triphosphate synthase) (Cytidine triphosphate synthetase) (CTP synthetase) (CTPS) (UTP--ammonia ligase)	pyrG U725_00195	Lactococcus lactis subsp. cremoris GE214	535	BINDING 14; /note="CTP; allosteric inhibitor; alternate"; /evidence="ECO:0000256|HAMAP-Rule:MF_01227"; BINDING 14; /note="UTP; alternate"; /evidence="ECO:0000256|HAMAP-Rule:MF_01227"; BINDING 55; /note="L-glutamine"; /evidence="ECO:0000256|HAMAP-Rule:MF_01227"; BINDING 72; /note="ATP"; /evidence="ECO:0000256|HAMAP-Rule:MF_01227"; BINDING 225; /note="CTP; allosteric inhibitor; alternate"; /evidenc…	ACTIVITY REGULATION: Allosterically activated by GTP, when glutamine is the substrate; GTP has no effect on the reaction when ammonia is the substrate. The allosteric effector GTP functions by stabilizing the protein conformation that binds the tetrahedral intermediate(s) formed during glutamine hydrolysis. Inhibited by the product CTP, via allosteric rather than competitive inhibition. {ECO:0000…	PATHWAY: Pyrimidine metabolism; CTP biosynthesis via de novo pathway; CTP from UDP: step 2/2. {ECO:0000256|ARBA:ARBA00005171, ECO:0000256|HAMAP-Rule:MF_01227}.	4 out of 5	'de novo' CTP biosynthetic process [GO:0044210]; glutamine metabolic process [GO:0006541]	ATP binding [GO:0005524]; CTP synthase activity [GO:0003883]; metal ion binding [GO:0046872]
A0A0M2ZUZ3	A0A0M2ZUZ3_LACLC	unreviewed	Cysteine desulfurase (EC 2.8.1.7)	VN96_1933	Lactococcus lactis subsp. cremoris (Streptococcus cremoris)	405				2 out of 5	cellular amino acid biosynthetic process [GO:0008652]; cysteine metabolic process [GO:0006534]	cysteine desulfurase activity [GO:0031071]; pyridoxal phosphate binding [GO:0030170]
A0A6N3KBZ3	A0A6N3KBZ3_LACLC	unreviewed	D-alanine--D-alanyl carrier protein ligase (DCL) (EC 6.2.1.54) (D-alanine--poly(phosphoribitol) ligase subunit 1) (D-alanine-activating enzyme) (DAE)	dltA LLJM4_1300	Lactococcus lactis subsp. cremoris (Streptococcus cremoris)	499	BINDING 197; /note="D-alanine"; /evidence="ECO:0000256|HAMAP-Rule:MF_00593"; BINDING 372; /note="ATP"; /evidence="ECO:0000256|HAMAP-Rule:MF_00593"; BINDING 485; /note="ATP"; /evidence="ECO:0000256|HAMAP-Rule:MF_00593"; BINDING 485; /note="D-alanine"; /evidence="ECO:0000256|HAMAP-Rule:MF_00593"		PATHWAY: Cell wall biogenesis; lipoteichoic acid biosynthesis. {ECO:0000256|HAMAP-Rule:MF_00593}.	3 out of 5	lipoteichoic acid biosynthetic process [GO:0070395]	ATP binding [GO:0005524]; D-alanine [D-alanyl carrier protein] ligase activity [GO:0047473]	cytoplasm [GO:0005737]
A0A1V0NQP3	A0A1V0NQP3_LACLL	unreviewed	Membrane carboxypeptidase (Penicillin-binding protein)	LLUC08_2084	Lactococcus lactis subsp. lactis (Streptococcus lactis)	743				1 out of 5		penicillin binding [GO:0008658]; peptidoglycan glycosyltransferase activity [GO:0008955]; serine-type D-Ala-D-Ala carboxypeptidase activity [GO:0009002]
A0A837SXS6	A0A837SXS6_LACLL	unreviewed	DNA polymerase I (EC 2.7.7.7)	polA KF201_0852	Lactococcus lactis subsp. lactis (Streptococcus lactis)	884				2 out of 5
A0A552XI16	A0A552XI16_9LACT	unreviewed	DNA polymerase III subunit gamma/tau (EC 2.7.7.7)	dnaX FNJ55_07195	Lactococcus lactis	553				2 out of 5	DNA replication [GO:0006260]	ATP binding [GO:0005524]; DNA binding [GO:0003677]; DNA-directed DNA polymerase activity [GO:0003887]	DNA polymerase III complex [GO:0009360]
T0WL02	T0WL02_LACLC	unreviewed	DNA repair protein RecN (Recombination protein N)	LLT3_04475	Lactococcus lactis subsp. cremoris TIFN3	555				2 out of 5	DNA recombination [GO:0006310]; DNA repair [GO:0006281]	ATP binding [GO:0005524]; DNA binding [GO:0003677]
G6FDI4	G6FDI4_LACLL	unreviewed	DNA-directed RNA polymerase subunit omega (RNAP omega subunit) (EC 2.7.7.6) (RNA polymerase omega subunit) (Transcriptase subunit omega)	rpoZ LLCRE1631_01577	Lactococcus lactis subsp. lactis CNCM I-1631	116				2 out of 5	transcription, DNA-templated [GO:0006351]	DNA binding [GO:0003677]; DNA-directed 5'-3' RNA polymerase activity [GO:0003899]
A0A199YTU5	A0A199YTU5_9LACT	unreviewed	dTDP-glucose 4,6-dehydratase (EC 4.2.1.46)	V425_02050	Lactococcus lactis RTB018	350				2 out of 5	nucleotide-sugar metabolic process [GO:0009225]	dTDP-glucose 4,6-dehydratase activity [GO:0008460]
A0A166K418	A0A166K418_LACLC	unreviewed	Formate--tetrahydrofolate ligase (EC 6.3.4.3) (Formyltetrahydrofolate synthetase) (FHS) (FTHFS)	fhs AB996_0618	Lactococcus lactis subsp. cremoris (Streptococcus cremoris)	555			PATHWAY: One-carbon metabolism; tetrahydrofolate interconversion. {ECO:0000256|ARBA:ARBA00004777, ECO:0000256|HAMAP-Rule:MF_01543}.	2 out of 5	tetrahydrofolate interconversion [GO:0035999]	ATP binding [GO:0005524]; formate-tetrahydrofolate ligase activity [GO:0004329]
A0A2C8EHW5	A0A2C8EHW5_9LACT	unreviewed	Galactose-6-phosphate isomerase subunit LacA (EC 5.3.1.26)	lacA LPICM17_590004 RU86_GL001420	Lactococcus piscium	141			PATHWAY: Carbohydrate metabolism; D-galactose 6-phosphate degradation; D-tagatose 6-phosphate from D-galactose 6-phosphate: step 1/1. {ECO:0000256|HAMAP-Rule:MF_01555}.	2 out of 5	galactose catabolic process [GO:0019388]; lactose catabolic process via tagatose-6-phosphate [GO:0019512]	galactose-6-phosphate isomerase activity [GO:0050044]
A0A1V0PK45	A0A1V0PK45_LACLC	unreviewed	Glucose-6-phosphate 1-dehydrogenase (G6PD) (EC 1.1.1.49)	zwf LL1196_2522 LLCC_0647 LLJM1_2316	Lactococcus lactis subsp. cremoris (Streptococcus cremoris)	503	BINDING 47; /note="NADP"; /evidence="ECO:0000256|HAMAP-Rule:MF_00966"; BINDING 149; /note="NADP"; /evidence="ECO:0000256|HAMAP-Rule:MF_00966"; BINDING 179; /note="Substrate"; /evidence="ECO:0000256|HAMAP-Rule:MF_00966"; BINDING 183; /note="Substrate"; /evidence="ECO:0000256|HAMAP-Rule:MF_00966, ECO:0000256|PROSITE-ProRule:PRU10005"; BINDING 217; /note="Substrate"; /evidence="ECO:0000256|HAMAP-Rul…		PATHWAY: Carbohydrate degradation; pentose phosphate pathway; D-ribulose 5-phosphate from D-glucose 6-phosphate (oxidative stage): step 1/3. {ECO:0000256|HAMAP-Rule:MF_00966}.	3 out of 5	glucose metabolic process [GO:0006006]; pentose-phosphate shunt [GO:0006098]	glucose-6-phosphate dehydrogenase activity [GO:0004345]; NADP binding [GO:0050661]
T0UWJ9	T0UWJ9_LACLC	unreviewed	Glutathione peroxidase	LLT7_10740	Lactococcus lactis subsp. cremoris TIFN7	157				1 out of 5	response to oxidative stress [GO:0006979]	glutathione peroxidase activity [GO:0004602]
A0A3S3PA21	A0A3S3PA21_9LACT	unreviewed	GntR family transcriptional regulator	EO246_10715	Lactococcus lactis	235				1 out of 5		DNA binding [GO:0003677]; DNA-binding transcription factor activity [GO:0003700]
A0A084A866	A0A084A866_LACLC	unreviewed	GTPase Der (GTP-binding protein EngA)	der U725_02378	Lactococcus lactis subsp. cremoris GE214	436				2 out of 5	ribosome biogenesis [GO:0042254]	GTP binding [GO:0005525]
A0A443LE55	A0A443LE55_9LACT	unreviewed	HIT family protein	EO246_06105	Lactococcus lactis	133				1 out of 5		catalytic activity [GO:0003824]
A0A0V8CYG5	A0A0V8CYG5_LACLL	unreviewed	Hypoxanthine phosphoribosyltransferase (EC 2.4.2.8)	KF282_1246	Lactococcus lactis subsp. lactis (Streptococcus lactis)	183			PATHWAY: Purine metabolism; GMP biosynthesis via salvage pathway; GMP from guanine: step 1/1. {ECO:0000256|ARBA:ARBA00004676}.; PATHWAY: Purine metabolism; IMP biosynthesis via salvage pathway; IMP from hypoxanthine: step 1/1. {ECO:0000256|ARBA:ARBA00004669, ECO:0000256|RuleBase:RU364099}.	3 out of 5	GMP salvage [GO:0032263]; IMP salvage [GO:0032264]; purine ribonucleoside salvage [GO:0006166]	guanine phosphoribosyltransferase activity [GO:0052657]; hypoxanthine phosphoribosyltransferase activity [GO:0004422]; metal ion binding [GO:0046872]; nucleotide binding [GO:0000166]	cytoplasm [GO:0005737]
A0A1E7G4J1	A0A1E7G4J1_LACLC	unreviewed	Indole-3-pyruvate decarboxylase	AJ89_06720	Lactococcus lactis subsp. cremoris IBB477	547				1 out of 5		carboxy-lyase activity [GO:0016831]; magnesium ion binding [GO:0000287]; thiamine pyrophosphate binding [GO:0030976]
A0A0B8R3M8	A0A0B8R3M8_LACLL	unreviewed	Lipoate--protein ligase (EC 6.3.1.20)	JCM5805K_2972	Lactococcus lactis subsp. lactis (Streptococcus lactis)	355			PATHWAY: Protein modification; protein lipoylation via exogenous pathway; protein N(6)-(lipoyl)lysine from lipoate: step 1/2. {ECO:0000256|ARBA:ARBA00005124}.; PATHWAY: Protein modification; protein lipoylation via exogenous pathway; protein N(6)-(lipoyl)lysine from lipoate: step 2/2. {ECO:0000256|ARBA:ARBA00005085}.	2 out of 5	protein lipoylation [GO:0009249]	ATP binding [GO:0005524]; lipoate-protein ligase activity [GO:0016979]
T2F8E2	T2F8E2_LACLC	unreviewed	MutT/NUDIX family protein	kw2_1940	Lactococcus lactis subsp. cremoris KW2	194				1 out of 5
A0A7Z7ZZU6	A0A7Z7ZZU6_LACLC	unreviewed	N-acetylmuramic acid 6-phosphate etherase (MurNAc-6-P etherase) (EC 4.2.1.126) (N-acetylmuramic acid 6-phosphate hydrolase) (N-acetylmuramic acid 6-phosphate lyase)	murQ BU174_05590	Lactococcus lactis subsp. cremoris (Streptococcus cremoris)	297			PATHWAY: Amino-sugar metabolism; N-acetylmuramate degradation. {ECO:0000256|HAMAP-Rule:MF_00068}.	3 out of 5	amino sugar catabolic process [GO:0046348]; carbohydrate metabolic process [GO:0005975]; N-acetylmuramic acid catabolic process [GO:0097173]	carbohydrate derivative binding [GO:0097367]; carbon-oxygen lyase activity [GO:0016835]
A0A5C8K405	A0A5C8K405_9LACT	unreviewed	NADPH-dependent L-lysine N(6)-monooxygenase	FVP42_04985	Lactococcus sp. dk310	445				1 out of 5	cell redox homeostasis [GO:0045454]	flavin adenine dinucleotide binding [GO:0050660]; monooxygenase activity [GO:0004497]
A0A0M2ZW57	A0A0M2ZW57_LACLC	unreviewed	Nickel ABC transporter, nickel/metallophore periplasmic binding protein, nikA	VN96_0075	Lactococcus lactis subsp. cremoris (Streptococcus cremoris)	545				2 out of 5	peptide transport [GO:0015833]; protein transport [GO:0015031]; transmembrane transport [GO:0055085]		ATP-binding cassette (ABC) transporter complex [GO:0043190]; periplasmic space [GO:0042597]
A0A0V8D802	A0A0V8D802_LACLL	unreviewed	Nitroreductase family protein	LMG8520_1305	Lactococcus lactis subsp. lactis (Streptococcus lactis)	202				1 out of 5	cellular response to oxidative stress [GO:0034599]	oxidoreductase activity, acting on NAD(P)H, nitrogenous group as acceptor [GO:0016657]
A0A5P3IEX2	A0A5P3IEX2_LACLL	unreviewed	Oligoendopeptidase F (EC 3.4.24.-)	pepF FTN78_chr1340 JQ490_06735	Lactococcus lactis subsp. lactis bv. diacetylactis	601				1 out of 5		metal ion binding [GO:0046872]; metalloendopeptidase activity [GO:0004222]
A0A6H2L1L8	A0A6H2L1L8_LACLC		Deleted.
A0A0M2ZRG3	A0A0M2ZRG3_LACLC	unreviewed	Peptidyl-prolyl cis-trans isomerase (PPIase) (EC 5.2.1.8)	VN96_1376	Lactococcus lactis subsp. cremoris (Streptococcus cremoris)	196				2 out of 5	protein folding [GO:0006457]	peptidyl-prolyl cis-trans isomerase activity [GO:0003755]
A0A4Q7DPB0	A0A4Q7DPB0_9LACT	unreviewed	Phosphate starvation-inducible protein PhoH	phoH EQJ87_01970	Lactococcus sp. S-13	326				1 out of 5		ATP binding [GO:0005524]
A0A0V8EDZ8	A0A0V8EDZ8_LACLL	unreviewed	Probable DNA-directed RNA polymerase subunit delta (RNAP delta factor)	rpoE GJI88_06585 KF282_1508 LL275_0651 LLDRC3_1892 N42_0090	Lactococcus lactis subsp. lactis (Streptococcus lactis)	187				2 out of 5	regulation of transcription, DNA-templated [GO:0006355]; transcription, DNA-templated [GO:0006351]	DNA-directed 5'-3' RNA polymerase activity [GO:0003899]
A0A0V8BS12	A0A0V8BS12_LACLL	unreviewed	Probable tRNA sulfurtransferase (EC 2.8.1.4) (Sulfur carrier protein ThiS sulfurtransferase) (Thiamine biosynthesis protein ThiI) (tRNA 4-thiouridine synthase)	thiI LKF24_1709	Lactococcus lactis subsp. lactis (Streptococcus lactis)	406	BINDING 267; /note="ATP"; /evidence="ECO:0000256|HAMAP-Rule:MF_00021"; BINDING 289; /note="ATP; via amide nitrogen"; /evidence="ECO:0000256|HAMAP-Rule:MF_00021"; BINDING 298; /note="ATP"; /evidence="ECO:0000256|HAMAP-Rule:MF_00021"		PATHWAY: Cofactor biosynthesis; thiamine diphosphate biosynthesis. {ECO:0000256|HAMAP-Rule:MF_00021}.	3 out of 5	thiamine biosynthetic process [GO:0009228]; thiamine diphosphate biosynthetic process [GO:0009229]; tRNA thio-modification [GO:0034227]	ATP binding [GO:0005524]; sulfurtransferase activity [GO:0016783]; tRNA adenylyltransferase activity [GO:0004810]; tRNA binding [GO:0000049]	cytoplasm [GO:0005737]
A0A854XJW6	A0A854XJW6_LACLC	unreviewed	PrtP lactocepin I	RU89_GL002098	Lactococcus lactis subsp. cremoris (Streptococcus cremoris)	2032				2 out of 5
A0A084ADZ1	A0A084ADZ1_LACLC	unreviewed	Putative acetyltransferase	U725_00295	Lactococcus lactis subsp. cremoris GE214	183				1 out of 5		N-acetyltransferase activity [GO:0008080]
A0A084ADN3	A0A084ADN3_LACLC	unreviewed	Putative N6-adenine-specific DNA methylase	U725_00367	Lactococcus lactis subsp. cremoris GE214	384				1 out of 5	ncRNA processing [GO:0034470]; RNA methylation [GO:0001510]	methyltransferase activity [GO:0008168]; RNA binding [GO:0003723]
A0A552XHN3	A0A552XHN3_9LACT	unreviewed	Pyruvate dehydrogenase E1 component subunit alpha (EC 1.2.4.1)	FNJ55_08495	Lactococcus lactis	374				2 out of 5		pyruvate dehydrogenase (acetyl-transferring) activity [GO:0004739]
A2RN36	RNY_LACLM	reviewed	Ribonuclease Y (RNase Y) (EC 3.1.-.-)	rny llmg_2156	Lactococcus lactis subsp. cremoris (strain MG1363)	531				2 out of 5	mRNA catabolic process [GO:0006402]	endoribonuclease activity [GO:0004521]; RNA binding [GO:0003723]	integral component of membrane [GO:0016021]; plasma membrane [GO:0005886]
A0A084ACN2	A0A084ACN2_LACLC	unreviewed	S-adenosylmethionine:tRNA ribosyltransferase-isomerase (EC 2.4.99.17) (Queuosine biosynthesis protein QueA)	queA U725_00740	Lactococcus lactis subsp. cremoris GE214	346			PATHWAY: tRNA modification; tRNA-queuosine biosynthesis. {ECO:0000256|HAMAP-Rule:MF_00113}.	2 out of 5	queuosine biosynthetic process [GO:0008616]	S-adenosylmethionine:tRNA ribosyltransferase-isomerase activity [GO:0051075]	cytoplasm [GO:0005737]
A2RJR9	A2RJR9_LACLM	unreviewed	ThiL protein (EC 2.3.1.9)	thiL llmg_0930	Lactococcus lactis subsp. cremoris (strain MG1363)	386				1 out of 5		acetyl-CoA C-acetyltransferase activity [GO:0003985]	integral component of membrane [GO:0016021]
T2F991	T2F991_LACLC	unreviewed	Transcriptional regulator Crp/Fnr family	ntcA kw2_2300	Lactococcus lactis subsp. cremoris KW2	223				1 out of 5	regulation of transcription, DNA-templated [GO:0006355]	DNA binding [GO:0003677]
A0A552XJ50	A0A552XJ50_9LACT	unreviewed	Transporter substrate-binding domain-containing protein	FNJ55_05905	Lactococcus lactis	269				1 out of 5
A0A6N3KCS7	A0A6N3KCS7_LACLC	unreviewed	tRNA (Uracil-5-)-methyltransferase related enzyme	LLJM4_1230	Lactococcus lactis subsp. cremoris (Streptococcus cremoris)	456	BINDING 288; /note="S-adenosyl-L-methionine"; /evidence="ECO:0000256|PROSITE-ProRule:PRU01024"; BINDING 317; /note="S-adenosyl-L-methionine; via carbonyl oxygen"; /evidence="ECO:0000256|PROSITE-ProRule:PRU01024"; BINDING 338; /note="S-adenosyl-L-methionine"; /evidence="ECO:0000256|PROSITE-ProRule:PRU01024"; BINDING 386; /note="S-adenosyl-L-methionine"; /evidence="ECO:0000256|PROSITE-ProRule:PRU01…			1 out of 5	ncRNA processing [GO:0034470]	RNA methyltransferase activity [GO:0008173]
A0A1V0P4D8	A0A1V0P4D8_LACLL	unreviewed	tRNA uridine 5-carboxymethylaminomethyl modification enzyme MnmG (Glucose-inhibited division protein A)	mnmG gidA LLUC06_2080	Lactococcus lactis subsp. lactis (Streptococcus lactis)	625	BINDING 125; /note="FAD; via amide nitrogen and carbonyl oxygen"; /evidence="ECO:0000256|HAMAP-Rule:MF_00129"; BINDING 182; /note="FAD"; /evidence="ECO:0000256|HAMAP-Rule:MF_00129"; BINDING 373; /note="FAD"; /evidence="ECO:0000256|HAMAP-Rule:MF_00129"			2 out of 5	tRNA wobble uridine modification [GO:0002098]	flavin adenine dinucleotide binding [GO:0050660]	cytoplasm [GO:0005737]
A0A552XG02	A0A552XG02_9LACT	unreviewed	Uncharacterized protein	FNJ55_09225	Lactococcus lactis	462				1 out of 5
G8P6B4	G8P6B4_LACLC	unreviewed	Uncharacterized protein	llh_2785	Lactococcus lactis subsp. cremoris A76	114				1 out of 5
A0A1E7G266	A0A1E7G266_LACLC	unreviewed	Uncharacterized protein	AJ89_10685	Lactococcus lactis subsp. cremoris IBB477	100				1 out of 5
A0A6H2L2E8	A0A6H2L2E8_LACLC		Deleted.
A0A854XQA3	A0A854XQA3_LACLC	unreviewed	R3H domain-containing protein	RU89_GL000958	Lactococcus lactis subsp. cremoris (Streptococcus cremoris)	304				1 out of 5
H5SWE4	H5SWE4_LACLL	unreviewed	Uncharacterized protein	ybjB lilo_0156	Lactococcus lactis subsp. lactis IO-1	219				1 out of 5			integral component of membrane [GO:0016021]
A0A2Z5Z346	A0A2Z5Z346_LACLC	unreviewed	Universal stress protein UspA-likenucleotide-binding protein	LLCC_0506	Lactococcus lactis subsp. cremoris (Streptococcus cremoris)	155				1 out of 5
A0A1C3ST07	A0A1C3ST07_9LACT	unreviewed	UPF0297 protein LP2241_10304	yrzL LP2241_10304 LPICM02_50034 LPICM17_70072 RU86_GL001234	Lactococcus piscium	88				1 out of 5
A0A252CC99	A0A252CC99_9LACT	unreviewed	1,4-dihydroxy-2-naphthoyl-CoA synthase (DHNA-CoA synthase) (EC 4.1.3.36)	menB BZZ03_06885	Lactococcus petauri	280	BINDING 35; /note="Substrate"; /evidence="ECO:0000256|HAMAP-Rule:MF_01934"; BINDING 92; /note="Substrate"; /evidence="ECO:0000256|HAMAP-Rule:MF_01934"; BINDING 150; /note="Substrate"; /evidence="ECO:0000256|HAMAP-Rule:MF_01934"; BINDING 156; /note="Substrate"; /evidence="ECO:0000256|HAMAP-Rule:MF_01934"; BINDING 253; /note="Substrate; shared with neighboring subunit"; /evidence="ECO:0000256|HAMAP…		PATHWAY: Quinol/quinone metabolism; 1,4-dihydroxy-2-naphthoate biosynthesis; 1,4-dihydroxy-2-naphthoate from chorismate: step 6/7. {ECO:0000256|HAMAP-Rule:MF_01934}.; PATHWAY: Quinol/quinone metabolism; menaquinone biosynthesis. {ECO:0000256|HAMAP-Rule:MF_01934}.	3 out of 5	menaquinone biosynthetic process [GO:0009234]	1,4-dihydroxy-2-naphthoyl-CoA synthase activity [GO:0008935]
A0A2A5SQ33	A0A2A5SQ33_LACLC	unreviewed	30S ribosomal protein S7	rpsG RU92_GL001078	Lactococcus cremoris subsp. tructae	155				2 out of 5	translation [GO:0006412]	rRNA binding [GO:0019843]; structural constituent of ribosome [GO:0003735]; tRNA binding [GO:0000049]	cytoplasm [GO:0005737]; small ribosomal subunit [GO:0015935]
A2RM26	FABZ_LACLM	reviewed	3-hydroxyacyl-[acyl-carrier-protein] dehydratase FabZ (EC 4.2.1.59) ((3R)-hydroxymyristoyl-[acyl-carrier-protein] dehydratase) ((3R)-hydroxymyristoyl-ACP dehydrase) (Beta-hydroxyacyl-ACP dehydratase)	fabZ llmg_1781	Lactococcus lactis subsp. cremoris (strain MG1363)	144				3 out of 5	fatty acid biosynthetic process [GO:0006633]; lipid A biosynthetic process [GO:0009245]	(3R)-hydroxymyristoyl-[acyl-carrier-protein] dehydratase activity [GO:0008659]; 3-hydroxydecanoyl-[acyl-carrier-protein] dehydratase activity [GO:0008693]; 3-hydroxyoctanoyl-[acyl-carrier-protein] dehydratase activity [GO:0047451]; 3-hydroxypalmitoyl-[acyl-carrier-protein] dehydratase activity [GO:0004317]	cytoplasm [GO:0005737]
A0A0B8QW83	A0A0B8QW83_LACLL	unreviewed	5'-methylthioadenosine/S-adenosylhomocysteine nucleosidase (EC 3.2.2.9)	ATCC19435_2562 JCM5805K_2418	Lactococcus lactis subsp. lactis (Streptococcus lactis)	226			PATHWAY: Amino-acid biosynthesis; L-methionine biosynthesis via salvage pathway; S-methyl-5-thio-alpha-D-ribose 1-phosphate from S-methyl-5'-thioadenosine (hydrolase route): step 1/2. {ECO:0000256|ARBA:ARBA00004945}.	2 out of 5	L-methionine salvage from methylthioadenosine [GO:0019509]; nucleoside catabolic process [GO:0009164]	adenosylhomocysteine nucleosidase activity [GO:0008782]; methylthioadenosine nucleosidase activity [GO:0008930]
A0A1E7G3A7	A0A1E7G3A7_LACLC	unreviewed	6,7-dimethyl-8-ribityllumazine synthase (DMRL synthase) (LS) (Lumazine synthase) (EC 2.5.1.78)	ribH AJ89_08465	Lactococcus lactis subsp. cremoris IBB477	154	BINDING 22; /note="5-amino-6-(D-ribitylamino)uracil"; /evidence="ECO:0000256|HAMAP-Rule:MF_00178"; BINDING 113; /note="5-amino-6-(D-ribitylamino)uracil; via amide nitrogen and carbonyl oxygen"; /evidence="ECO:0000256|HAMAP-Rule:MF_00178"; BINDING 127; /note="1-deoxy-L-glycero-tetrulose 4-phosphate"; /evidence="ECO:0000256|HAMAP-Rule:MF_00178"		PATHWAY: Cofactor biosynthesis; riboflavin biosynthesis; riboflavin from 2-hydroxy-3-oxobutyl phosphate and 5-amino-6-(D-ribitylamino)uracil: step 1/2. {ECO:0000256|ARBA:ARBA00004917, ECO:0000256|HAMAP-Rule:MF_00178}.	2 out of 5	riboflavin biosynthetic process [GO:0009231]	6,7-dimethyl-8-ribityllumazine synthase activity [GO:0000906]	riboflavin synthase complex [GO:0009349]
A0A1V0PHT9	A0A1V0PHT9_LACLC	unreviewed	ABC-type spermidine/putrescine transport system ATPase component (Spermidine/putrescine ABC transporter ATP-binding protein)	LLJM1_1252 RU89_GL001182	Lactococcus lactis subsp. cremoris (Streptococcus cremoris)	426				1 out of 5		ABC-type polyamine transporter activity [GO:0015417]; ATP binding [GO:0005524]	ATP-binding cassette (ABC) transporter complex [GO:0043190]
A0A0V8E9E2	A0A0V8E9E2_LACLL	unreviewed	Acyl carrier protein (ACP)	acpP LMG9449_0222	Lactococcus lactis subsp. lactis (Streptococcus lactis)	73			PATHWAY: Lipid metabolism; fatty acid biosynthesis. {ECO:0000256|HAMAP-Rule:MF_01217}.	2 out of 5		acyl carrier activity [GO:0000036]	cytoplasm [GO:0005737]
A2RLZ6	A2RLZ6_LACLM	unreviewed	Alkaline phosphatase superfamily protein	llmg_1751	Lactococcus lactis subsp. cremoris (strain MG1363)	722	BINDING 436; /note="Substrate"; /evidence="ECO:0000256|PIRSR:PIRSR005091-2"			2 out of 5		metal ion binding [GO:0046872]; sulfuric ester hydrolase activity [GO:0008484]	integral component of membrane [GO:0016021]; plasma membrane [GO:0005886]
A0A0V8ET21	A0A0V8ET21_LACLL	unreviewed	Alpha-acetolactate decarboxylase (EC 4.1.1.5)	N42_0579	Lactococcus lactis subsp. lactis (Streptococcus lactis)	236			PATHWAY: Polyol metabolism; (R,R)-butane-2,3-diol biosynthesis; (R,R)-butane-2,3-diol from pyruvate: step 2/3. {ECO:0000256|ARBA:ARBA00005170, ECO:0000256|PIRNR:PIRNR001332}.	2 out of 5	acetoin biosynthetic process [GO:0045151]	acetolactate decarboxylase activity [GO:0047605]
A0A1E7G361	A0A1E7G361_LACLC	unreviewed	Amino acid ABC transporter ATP-binding protein	AJ89_08760	Lactococcus lactis subsp. cremoris IBB477	250				1 out of 5		ABC-type amino acid transporter activity [GO:0015424]; ATP binding [GO:0005524]
A0A514Z7N5	A0A514Z7N5_9LACT	unreviewed	Amino acid permease	FLP15_04720	Lactococcus sp. KACC 19320	477				1 out of 5	amino acid transport [GO:0006865]; transmembrane transport [GO:0055085]		integral component of membrane [GO:0016021]
A0A1V0PGF5	A0A1V0PGF5_LACLC	unreviewed	Aminoacylase/N-acyl-L-amino acid amidohydrolase/hippurate hydrolase (Aminoacylase/N-acyl-L-amino acidamidohydrolase/hippurate hydrolase) (EC 3.5.1.18)	hipO2 LLCC_2167 LLJM1_0984 RU89_GL001754	Lactococcus lactis subsp. cremoris (Streptococcus cremoris)	379				1 out of 5		succinyl-diaminopimelate desuccinylase activity [GO:0009014]
A0A2Z5Z6P0	A0A2Z5Z6P0_LACLC	unreviewed	Anthranilate phosphoribosyltransferase (EC 2.4.2.18)	trpD LLCC_1615	Lactococcus lactis subsp. cremoris (Streptococcus cremoris)	335	BINDING 79; /note="Anthranilate 1; via carbonyl oxygen"; /evidence="ECO:0000256|HAMAP-Rule:MF_00211"; BINDING 79; /note="Phosphoribosylpyrophosphate; via amide nitrogen"; /evidence="ECO:0000256|HAMAP-Rule:MF_00211"; BINDING 87; /note="Phosphoribosylpyrophosphate"; /evidence="ECO:0000256|HAMAP-Rule:MF_00211"; BINDING 110; /note="Anthranilate 1"; /evidence="ECO:0000256|HAMAP-Rule:MF_00211"; BINDING…		PATHWAY: Amino-acid biosynthesis; L-tryptophan biosynthesis; L-tryptophan from chorismate: step 2/5. {ECO:0000256|HAMAP-Rule:MF_00211}.	3 out of 5	tryptophan biosynthetic process [GO:0000162]	anthranilate phosphoribosyltransferase activity [GO:0004048]; magnesium ion binding [GO:0000287]
A0A0V8BHH9	A0A0V8BHH9_LACLL	unreviewed	Arginine biosynthesis bifunctional protein ArgJ [Cleaved into: Arginine biosynthesis bifunctional protein ArgJ alpha chain; Arginine biosynthesis bifunctional protein ArgJ beta chain] [Includes: Glutamate N-acetyltransferase (EC 2.3.1.35) (Ornithine acetyltransferase) (OATase) (Ornithine transacetylase); Amino-acid acetyltransferase (EC 2.3.1.1) (N-acetylglutamate synthase) (AGSase)]	argJ LKF24_2347	Lactococcus lactis subsp. lactis (Streptococcus lactis)	396	BINDING 147; /note="Substrate"; /evidence="ECO:0000256|HAMAP-Rule:MF_01106"; BINDING 173; /note="Substrate"; /evidence="ECO:0000256|HAMAP-Rule:MF_01106"; BINDING 184; /note="Substrate"; /evidence="ECO:0000256|HAMAP-Rule:MF_01106"; BINDING 270; /note="Substrate"; /evidence="ECO:0000256|HAMAP-Rule:MF_01106"; BINDING 391; /note="Substrate"; /evidence="ECO:0000256|HAMAP-Rule:MF_01106"; BINDING 396; /…		PATHWAY: Amino-acid biosynthesis; L-arginine biosynthesis; L-ornithine and N-acetyl-L-glutamate from L-glutamate and N(2)-acetyl-L-ornithine (cyclic): step 1/1. {ECO:0000256|HAMAP-Rule:MF_01106}.; PATHWAY: Amino-acid biosynthesis; L-arginine biosynthesis; N(2)-acetyl-L-ornithine from L-glutamate: step 1/4. {ECO:0000256|HAMAP-Rule:MF_01106}.	3 out of 5	arginine biosynthetic process [GO:0006526]	acetyl-CoA:L-glutamate N-acetyltransferase activity [GO:0004042]; glutamate N-acetyltransferase activity [GO:0004358]; methione N-acyltransferase activity [GO:0103045]	cytoplasm [GO:0005737]
A0A837SVM0	A0A837SVM0_LACLL	unreviewed	Asparagine synthetase (Glutamine-hydrolyzing)	KF201_1768	Lactococcus lactis subsp. lactis (Streptococcus lactis)	625				1 out of 5
A0A084AD70	A0A084AD70_LACLC	unreviewed	ATP synthase epsilon chain (ATP synthase F1 sector epsilon subunit) (F-ATPase epsilon subunit)	atpC U725_00572	Lactococcus lactis subsp. cremoris GE214	141				2 out of 5		ATP binding [GO:0005524]; proton-transporting ATP synthase activity, rotational mechanism [GO:0046933]	plasma membrane [GO:0005886]; proton-transporting ATP synthase complex, catalytic core F(1) [GO:0045261]
A0A173M726	A0A173M726_9LACT	unreviewed	Bifunctional protein GlmU [Includes: UDP-N-acetylglucosamine pyrophosphorylase (EC 2.7.7.23) (N-acetylglucosamine-1-phosphate uridyltransferase); Glucosamine-1-phosphate N-acetyltransferase (EC 2.3.1.157)]	glmU NALG_1563	Lactococcus garvieae	458	BINDING 22; /note="UDP-GlcNAc"; /evidence="ECO:0000256|HAMAP-Rule:MF_01631"; BINDING 72; /note="UDP-GlcNAc"; /evidence="ECO:0000256|HAMAP-Rule:MF_01631"; BINDING 139; /note="UDP-GlcNAc; via amide nitrogen"; /evidence="ECO:0000256|HAMAP-Rule:MF_01631"; BINDING 154; /note="UDP-GlcNAc"; /evidence="ECO:0000256|HAMAP-Rule:MF_01631"; BINDING 169; /note="UDP-GlcNAc"; /evidence="ECO:0000256|HAMAP-Rule:MF…		PATHWAY: Bacterial outer membrane biogenesis; LPS lipid A biosynthesis. {ECO:0000256|HAMAP-Rule:MF_01631}.; PATHWAY: Nucleotide-sugar biosynthesis; UDP-N-acetyl-alpha-D-glucosamine biosynthesis; N-acetyl-alpha-D-glucosamine 1-phosphate from alpha-D-glucosamine 6-phosphate (route II): step 2/2. {ECO:0000256|HAMAP-Rule:MF_01631}.; PATHWAY: Nucleotide-sugar biosynthesis; UDP-N-acetyl-alpha-D-glucosa…	5 out of 5	cell morphogenesis [GO:0000902]; cell wall organization [GO:0071555]; lipid A biosynthetic process [GO:0009245]; peptidoglycan biosynthetic process [GO:0009252]; regulation of cell shape [GO:0008360]; UDP-N-acetylglucosamine biosynthetic process [GO:0006048]	glucosamine-1-phosphate N-acetyltransferase activity [GO:0019134]; magnesium ion binding [GO:0000287]; UDP-N-acetylglucosamine diphosphorylase activity [GO:0003977]	cytoplasm [GO:0005737]
A2RM27	A2RM27_LACLM	unreviewed	Biotin carboxyl carrier protein of acetyl-CoA carboxylase	accB llmg_1782	Lactococcus lactis subsp. cremoris (strain MG1363)	155			PATHWAY: Lipid metabolism; fatty acid biosynthesis. {ECO:0000256|ARBA:ARBA00005194, ECO:0000256|RuleBase:RU364072}.	2 out of 5	fatty acid biosynthetic process [GO:0006633]	acetyl-CoA carboxylase activity [GO:0003989]	acetyl-CoA carboxylase complex [GO:0009317]
A0A7X1Z7I1	A0A7X1Z7I1_9LACT	unreviewed	BMP family ABC transporter substrate-binding protein	GHI93_04535	Lactococcus hircilactis	353				1 out of 5			plasma membrane [GO:0005886]
A2RK03	A2RK03_LACLM	unreviewed	Cationic transporter	llmg_1016	Lactococcus lactis subsp. cremoris (strain MG1363)	301				1 out of 5		metal ion transmembrane transporter activity [GO:0046873]	integral component of membrane [GO:0016021]
A0A2A9I6E6	A0A2A9I6E6_9LACT		Deleted.
A0A552XNZ0	A0A552XNZ0_9LACT	unreviewed	Cysteine hydrolase	FNJ55_01700	Lactococcus lactis	170				1 out of 5		hydrolase activity [GO:0016787]
A0A084AB26	A0A084AB26_LACLC	unreviewed	Cytidylate kinase (CK) (EC 2.7.4.25) (Cytidine monophosphate kinase) (CMP kinase)	cmk U725_01343	Lactococcus lactis subsp. cremoris GE214	220				2 out of 5	pyrimidine nucleotide metabolic process [GO:0006220]	ATP binding [GO:0005524]; CMP kinase activity [GO:0036430]; dCMP kinase activity [GO:0036431]	cytoplasm [GO:0005737]
A0A3N6L107	A0A3N6L107_9LACT	unreviewed	Demethylmenaquinone methyltransferase (EC 2.1.1.163)	menG B8W91_07605 D6125_10445 FNJ53_06730 GII02_02235 GTP06_08920	Lactococcus lactis	246	BINDING 58; /note="S-adenosyl-L-methionine"; /evidence="ECO:0000256|HAMAP-Rule:MF_01813"; BINDING 79; /note="S-adenosyl-L-methionine"; /evidence="ECO:0000256|HAMAP-Rule:MF_01813"		PATHWAY: Quinol/quinone metabolism; menaquinone biosynthesis; menaquinol from 1,4-dihydroxy-2-naphthoate: step 2/2. {ECO:0000256|HAMAP-Rule:MF_01813}.	3 out of 5	menaquinone biosynthetic process [GO:0009234]; methylation [GO:0032259]	demethylmenaquinone methyltransferase activity [GO:0043770]; S-adenosylmethionine:2-demethylmenaquinol-7 methyltransferase activity [GO:0102955]; S-adenosylmethionine:2-demethylmenaquinol methyltransferase activity [GO:0102094]; S-adenosylmethionine:2-demethylquinol-8 methyltransferase activity [GO:0102027]
A0A1E7G277	A0A1E7G277_LACLC	unreviewed	DeoR family transcriptional regulator	AJ89_10505	Lactococcus lactis subsp. cremoris IBB477	255				1 out of 5		DNA binding [GO:0003677]; DNA-binding transcription factor activity [GO:0003700]
A0A837SWR1	A0A837SWR1_LACLL	unreviewed	Deoxyuridine 5'-triphosphate nucleotidohydrolase	KF201_1399	Lactococcus lactis subsp. lactis (Streptococcus lactis)	150				1 out of 5		hydrolase activity [GO:0016787]
A0A0V8D2W4	A0A0V8D2W4_LACLL	unreviewed	Diadenylate cyclase (DAC) (EC 2.7.7.85) (Cyclic-di-AMP synthase) (c-di-AMP synthase)	dacA KF282_0649	Lactococcus lactis subsp. lactis (Streptococcus lactis)	292				3 out of 5	cAMP biosynthetic process [GO:0006171]; second-messenger-mediated signaling [GO:0019932]	adenylate cyclase activity [GO:0004016]; ATP binding [GO:0005524]; nucleotidyltransferase activity [GO:0016779]	integral component of membrane [GO:0016021]; plasma membrane [GO:0005886]
A0A7X1VIL0	A0A7X1VIL0_9LACT	unreviewed	DNA ligase (EC 6.5.1.2) (Polydeoxyribonucleotide synthase [NAD(+)])	ligA GFV15_05150	Lactococcus lactis	654	BINDING 109; /note="NAD"; /evidence="ECO:0000256|HAMAP-Rule:MF_01588"; BINDING 132; /note="NAD"; /evidence="ECO:0000256|HAMAP-Rule:MF_01588"; BINDING 166; /note="NAD"; /evidence="ECO:0000256|HAMAP-Rule:MF_01588"; BINDING 280; /note="NAD"; /evidence="ECO:0000256|HAMAP-Rule:MF_01588"; BINDING 304; /note="NAD"; /evidence="ECO:0000256|HAMAP-Rule:MF_01588"			3 out of 5	DNA repair [GO:0006281]; DNA replication [GO:0006260]	DNA ligase (NAD+) activity [GO:0003911]; metal ion binding [GO:0046872]
A0A552XI07	A0A552XI07_9LACT	unreviewed	DNA mismatch repair protein MutL	mutL FNJ55_07140	Lactococcus lactis	656				2 out of 5	mismatch repair [GO:0006298]	ATP binding [GO:0005524]; ATP hydrolysis activity [GO:0016887]; endonuclease activity [GO:0004519]; mismatched DNA binding [GO:0030983]	mismatch repair complex [GO:0032300]
T2F4Y7	T2F4Y7_LACLC	unreviewed	DNA topoisomerase 4 subunit A (EC 5.6.2.2) (Topoisomerase IV subunit A)	parC kw2_0985	Lactococcus lactis subsp. cremoris KW2	824				3 out of 5	chromosome segregation [GO:0007059]; DNA topological change [GO:0006265]	ATP binding [GO:0005524]; DNA binding [GO:0003677]; DNA topoisomerase type II (double strand cut, ATP-hydrolyzing) activity [GO:0003918]	chromosome [GO:0005694]; extrinsic component of plasma membrane [GO:0019897]
A0A6H2L718	A0A6H2L718_LACLC		Deleted.
S6EX19	S6EX19_LACLL	unreviewed	Endonuclease MutS2 (EC 3.1.-.-)	mutS2 O9U_08685	Lactococcus lactis subsp. lactis A12	776				2 out of 5	mismatch repair [GO:0006298]; negative regulation of DNA recombination [GO:0045910]	ATP binding [GO:0005524]; ATP hydrolysis activity [GO:0016887]; endonuclease activity [GO:0004519]; mismatched DNA binding [GO:0030983]
A0A084ACF5	A0A084ACF5_LACLC	unreviewed	FMN dependent NADH:quinone oxidoreductase (EC 1.6.5.-) (Azo-dye reductase) (FMN-dependent NADH-azo compound oxidoreductase) (FMN-dependent NADH-azoreductase) (EC 1.7.1.17)	azoR U725_00883	Lactococcus lactis subsp. cremoris GE214	201				3 out of 5		electron transfer activity [GO:0009055]; FMN binding [GO:0010181]; oxidoreductase activity, acting on NAD(P)H, NAD(P) as acceptor [GO:0016652]; oxidoreductase activity, acting on NAD(P)H, quinone or similar compound as acceptor [GO:0016655]
A0A1V0PIB0	A0A1V0PIB0_LACLC	unreviewed	Foldase protein PrsA (EC 5.2.1.8)	prsA LLJM1_1662	Lactococcus lactis subsp. cremoris (Streptococcus cremoris)	308				2 out of 5	protein folding [GO:0006457]	peptidyl-prolyl cis-trans isomerase activity [GO:0003755]	plasma membrane [GO:0005886]
O32799	PFL_LACLM	reviewed	Formate acetyltransferase (EC 2.3.1.54) (Pyruvate formate-lyase)	pfl llmg_0629	Lactococcus lactis subsp. cremoris (strain MG1363)	787			PATHWAY: Fermentation; pyruvate fermentation; formate from pyruvate: step 1/1.	3 out of 5	glucose metabolic process [GO:0006006]	formate C-acetyltransferase activity [GO:0008861]	cytoplasm [GO:0005737]
T0S7F5	T0S7F5_LACLC	unreviewed	Fumarate reductase (EC 1.3.1.6)	LLT6_09740	Lactococcus lactis subsp. cremoris TIFN6	502				1 out of 5	metabolic process [GO:0008152]	FMN binding [GO:0010181]; fumarate reductase (NADH) activity [GO:0016156]
A0A2A5STA9	A0A2A5STA9_LACLC	unreviewed	Galactose mutarotase-like protein	RU92_GL001970	Lactococcus cremoris subsp. tructae	289				1 out of 5	carbohydrate metabolic process [GO:0005975]	carbohydrate binding [GO:0030246]; isomerase activity [GO:0016853]
T2F606	T2F606_LACLC	unreviewed	Gamma-glutamyl phosphate reductase (GPR) (EC 1.2.1.41) (Glutamate-5-semialdehyde dehydrogenase) (Glutamyl-gamma-semialdehyde dehydrogenase) (GSA dehydrogenase)	proA kw2_1568	Lactococcus lactis subsp. cremoris KW2	413			PATHWAY: Amino-acid biosynthesis; L-proline biosynthesis; L-glutamate 5-semialdehyde from L-glutamate: step 2/2. {ECO:0000256|ARBA:ARBA00004985, ECO:0000256|HAMAP-Rule:MF_00412}.	2 out of 5	L-proline biosynthetic process [GO:0055129]	glutamate-5-semialdehyde dehydrogenase activity [GO:0004350]; NADP binding [GO:0050661]	cytoplasm [GO:0005737]
A0A084AEI6	A0A084AEI6_LACLC	unreviewed	General stress protein GSP13	U725_00037	Lactococcus lactis subsp. cremoris GE214	156				1 out of 5		nucleic acid binding [GO:0003676]
A0A1E7G777	A0A1E7G777_LACLC	unreviewed	Global transcriptional regulator Spx	spx AJ89_02760	Lactococcus lactis subsp. cremoris IBB477	128				2 out of 5	negative regulation of transcription, DNA-templated [GO:0045892]		cytoplasm [GO:0005737]
A0A0M2ZVW7	A0A0M2ZVW7_LACLC	unreviewed	Glutamyl aminopeptidase, pepA	VN96_0117	Lactococcus lactis subsp. cremoris (Streptococcus cremoris)	355				1 out of 5		aminopeptidase activity [GO:0004177]; metal ion binding [GO:0046872]
T0WCQ8	T0WCQ8_LACLC	unreviewed	Glyoxalase	LLT7_05585	Lactococcus lactis subsp. cremoris TIFN7	389				1 out of 5
T0SA73	T0SA73_LACLC	unreviewed	GNAT family acetyltransferase	LLT6_10265	Lactococcus lactis subsp. cremoris TIFN6	149				1 out of 5		N-acetyltransferase activity [GO:0008080]
A0A2R5HFI5	A0A2R5HFI5_9LACT	unreviewed	GTPase Era	era NtB2_00168	Lactococcus termiticola	303				2 out of 5	ribosomal small subunit biogenesis [GO:0042274]	GTPase activity [GO:0003924]; GTP binding [GO:0005525]; small ribosomal subunit rRNA binding [GO:0070181]	cytoplasm [GO:0005737]; plasma membrane [GO:0005886]
A0A1E7G6N1	A0A1E7G6N1_LACLC	unreviewed	Heme ABC transporter ATP-binding protein	AJ89_01625	Lactococcus lactis subsp. cremoris IBB477	565				1 out of 5		ATP binding [GO:0005524]; transmembrane transporter activity [GO:0022857]	plasma membrane [GO:0005886]
A0A0V8B6P4	A0A0V8B6P4_LACLL	unreviewed	Heptaprenyl diphosphate synthase component II	M20_1442	Lactococcus lactis subsp. lactis (Streptococcus lactis)	336				1 out of 5	isoprenoid biosynthetic process [GO:0008299]	transferase activity [GO:0016740]
T2F6J5	T2F6J5_LACLC	unreviewed	Histidine kinase (EC 2.7.13.3)	kw2_1378	Lactococcus lactis subsp. cremoris KW2	517				2 out of 5		phosphorelay sensor kinase activity [GO:0000155]	integral component of membrane [GO:0016021]
A0A5D4GAR6	A0A5D4GAR6_LACLL	unreviewed	Homoserine dehydrogenase (EC 1.1.1.3)	FYK05_06005	Lactococcus lactis subsp. lactis bv. diacetylactis	428	BINDING 106; /note="NADP"; /evidence="ECO:0000256|PIRSR:PIRSR000098-2"; BINDING 191; /note="Substrate"; /evidence="ECO:0000256|PIRSR:PIRSR000098-2"		PATHWAY: Amino-acid biosynthesis; L-methionine biosynthesis via de novo pathway; L-homoserine from L-aspartate: step 3/3. {ECO:0000256|ARBA:ARBA00005062, ECO:0000256|RuleBase:RU000579}.; PATHWAY: Amino-acid biosynthesis; L-threonine biosynthesis; L-threonine from L-aspartate: step 3/5. {ECO:0000256|ARBA:ARBA00005056, ECO:0000256|RuleBase:RU000579}.	3 out of 5	isoleucine biosynthetic process [GO:0009097]; methionine biosynthetic process [GO:0009086]; threonine biosynthetic process [GO:0009088]	homoserine dehydrogenase activity [GO:0004412]; NADP binding [GO:0050661]
T2F6Y9	T2F6Y9_LACLC	unreviewed	Hydroxymethylglutaryl-CoA synthase	kw2_1528	Lactococcus lactis subsp. cremoris KW2	384				1 out of 5	acetyl-CoA metabolic process [GO:0006084]; farnesyl diphosphate biosynthetic process, mevalonate pathway [GO:0010142]	hydroxymethylglutaryl-CoA synthase activity [GO:0004421]
T0V8T6	T0V8T6_LACLC	unreviewed	Lactose transport regulator	LLT3_15930	Lactococcus lactis subsp. cremoris TIFN3	205				1 out of 5		DNA-binding transcription factor activity [GO:0003700]
V5NTA4	V5NTA4_9LACT	unreviewed	Lantibiotic	nisA	Lactococcus lactis	57				2 out of 5	cytolysis [GO:0019835]; defense response to bacterium [GO:0042742]	signaling receptor binding [GO:0005102]	extracellular region [GO:0005576]
A0A2A5SUY4	A0A2A5SUY4_LACLC	unreviewed	L-asparaginase	RU92_GL001232	Lactococcus cremoris subsp. tructae	323	BINDING 54; /note="Substrate"; /evidence="ECO:0000256|PIRSR:PIRSR001220-2"			1 out of 5	asparagine metabolic process [GO:0006528]	asparaginase activity [GO:0004067]	cellular anatomical entity [GO:0110165]
A0A6N3KDC6	A0A6N3KDC6_LACLC	unreviewed	L-aspartate aminotransferase apoenzyme	LLJM4_0142	Lactococcus lactis subsp. cremoris (Streptococcus cremoris)	404				1 out of 5	cellular amino acid biosynthetic process [GO:0008652]	pyridoxal phosphate binding [GO:0030170]; transaminase activity [GO:0008483]
A0A0V8CNE3	A0A0V8CNE3_LACLL	unreviewed	Lipid II isoglutaminyl synthase (glutamine-hydrolyzing) subunit MurT (EC 6.3.5.13)	murT KF282_2066	Lactococcus lactis subsp. lactis (Streptococcus lactis)	449			PATHWAY: Cell wall biogenesis; peptidoglycan biosynthesis. {ECO:0000256|HAMAP-Rule:MF_02214}.	3 out of 5	cell wall organization [GO:0071555]; peptidoglycan biosynthetic process [GO:0009252]; regulation of cell shape [GO:0008360]	ATP binding [GO:0005524]; carbon-nitrogen ligase activity on lipid II [GO:0140282]; transferase activity [GO:0016740]; zinc ion binding [GO:0008270]
O69148	O69148_LACLC	unreviewed	LUD_dom domain-containing protein		Lactococcus lactis subsp. cremoris (Streptococcus cremoris)	227				1 out of 5
T0S2Q6	T0S2Q6_LACLC	unreviewed	LysR family transcriptional regulator	LLT6_13785	Lactococcus lactis subsp. cremoris TIFN6	301				1 out of 5		DNA-binding transcription factor activity [GO:0003700]
A0A0V8CSQ1	A0A0V8CSQ1_LACLL	unreviewed	Methionine aminopeptidase (MAP) (MetAP) (EC 3.4.11.18) (Peptidase M)	map KF282_1484	Lactococcus lactis subsp. lactis (Streptococcus lactis)	284	BINDING 82; /note="Substrate"; /evidence="ECO:0000256|HAMAP-Rule:MF_01974"; BINDING 206; /note="Substrate"; /evidence="ECO:0000256|HAMAP-Rule:MF_01974"			3 out of 5	protein initiator methionine removal [GO:0070084]	metal ion binding [GO:0046872]; metalloaminopeptidase activity [GO:0070006]
A0A6N3KIP2	A0A6N3KIP2_LACLC	unreviewed	Methionyl-tRNA formyltransferase (EC 2.1.2.9)	fmt LLJM4_1982	Lactococcus lactis subsp. cremoris (Streptococcus cremoris)	323				2 out of 5		methionyl-tRNA formyltransferase activity [GO:0004479]
T0SEM9	T0SEM9_LACLC	unreviewed	Methylenetetrahydrofolate--tRNA-(uracil-5-)-methyltransferase TrmFO (EC 2.1.1.74) (Folate-dependent tRNA (uracil-5-)-methyltransferase) (Folate-dependent tRNA(M-5-U54)-methyltransferase)	gid trmFO LLT6_08495	Lactococcus lactis subsp. cremoris TIFN6	448				3 out of 5		5,10-methylenetetrahydrofolate-dependent tRNA (m5U54) methyltransferase activity [GO:0030698]; flavin adenine dinucleotide binding [GO:0050660]; methylenetetrahydrofolate-tRNA-(uracil-5-)-methyltransferase (FADH2-oxidizing) activity [GO:0047151]	cytoplasm [GO:0005737]
T0WU83	T0WU83_LACLC	unreviewed	Multidrug ABC transporter permease	LLT3_09350	Lactococcus lactis subsp. cremoris TIFN3	664				1 out of 5		ABC-type transporter activity [GO:0140359]; ATP binding [GO:0005524]	integral component of membrane [GO:0016021]
Q0GUK2	Q0GUK2_LACLL	unreviewed	Multidrug transporter (Fragment)	lmrA	Lactococcus lactis subsp. lactis (Streptococcus lactis)	587				1 out of 5		ABC-type transporter activity [GO:0140359]; ATP binding [GO:0005524]	integral component of membrane [GO:0016021]
A0A2A9IN57	A0A2A9IN57_9LACT	unreviewed	NAD(P)/FAD-dependent oxidoreductase (NADH dehydrogenase)	BW154_08855 GFV15_07140	Lactococcus lactis	419				1 out of 5	NADH oxidation [GO:0006116]	NADH dehydrogenase activity [GO:0003954]
A0A0M2ZTN5	A0A0M2ZTN5_LACLC	unreviewed	NADPH-dependent F420 reductase, npdG	VN96_0568	Lactococcus lactis subsp. cremoris (Streptococcus cremoris)	190				1 out of 5
A0A084A979	A0A084A979_LACLC	unreviewed	NH(3)-dependent NAD(+) synthetase (EC 6.3.1.5)	nadE U725_01973	Lactococcus lactis subsp. cremoris GE214	274	BINDING 140; /note="Deamido-NAD"; /evidence="ECO:0000256|HAMAP-Rule:MF_00193"; BINDING 160; /note="ATP"; /evidence="ECO:0000256|HAMAP-Rule:MF_00193"; BINDING 173; /note="Deamido-NAD"; /evidence="ECO:0000256|HAMAP-Rule:MF_00193"; BINDING 180; /note="Deamido-NAD"; /evidence="ECO:0000256|HAMAP-Rule:MF_00193"; BINDING 189; /note="ATP"; /evidence="ECO:0000256|HAMAP-Rule:MF_00193"; BINDING 211; /note="…		PATHWAY: Cofactor biosynthesis; NAD(+) biosynthesis; NAD(+) from deamido-NAD(+) (ammonia route): step 1/1. {ECO:0000256|HAMAP-Rule:MF_00193, ECO:0000256|RuleBase:RU004252}.	3 out of 5	NAD biosynthetic process [GO:0009435]	ATP binding [GO:0005524]; glutaminase activity [GO:0004359]; metal ion binding [GO:0046872]; NAD+ synthase (glutamine-hydrolyzing) activity [GO:0003952]; NAD+ synthase activity [GO:0008795]	cytoplasm [GO:0005737]
D2BQT7	D2BQT7_LACLK	unreviewed	Non-ribosomal peptide sythetase	nrpA LLKF_1213	Lactococcus lactis subsp. lactis (strain KF147)	5711				2 out of 5	antibiotic biosynthetic process [GO:0017000]; organic substance biosynthetic process [GO:1901576]	catalytic activity [GO:0003824]; phosphopantetheine binding [GO:0031177]
G6FCA5	G6FCA5_LACLL	unreviewed	Non-specific serine/threonine protein kinase (EC 2.7.11.1)	LLCRE1631_01148	Lactococcus lactis subsp. lactis CNCM I-1631	627	BINDING 42; /note="ATP"; /evidence="ECO:0000256|PROSITE-ProRule:PRU10141"			2 out of 5		ATP binding [GO:0005524]; protein serine/threonine/tyrosine kinase activity [GO:0004712]; protein serine/threonine kinase activity [GO:0004674]; protein serine kinase activity [GO:0106310]	integral component of membrane [GO:0016021]
A0A0V8D7C7	A0A0V8D7C7_LACLL	unreviewed	Nucleotide-binding protein LMG8520_1402	LMG8520_1402	Lactococcus lactis subsp. lactis (Streptococcus lactis)	295				1 out of 5		ATP binding [GO:0005524]; GTP binding [GO:0005525]
A0A7T3F7B8	A0A7T3F7B8_9LACT	unreviewed	Orotate phosphoribosyltransferase (OPRT) (OPRTase) (EC 2.4.2.10)	pyrE I6G22_00875	Lactococcus lactis	209	BINDING 96; /note="5-phosphoribose 1-diphosphate; shared with dimeric partner"; /evidence="ECO:0000256|HAMAP-Rule:MF_01208"; BINDING 100; /note="5-phosphoribose 1-diphosphate; shared with dimeric partner"; /evidence="ECO:0000256|HAMAP-Rule:MF_01208"; BINDING 102; /note="5-phosphoribose 1-diphosphate; shared with dimeric partner"; /evidence="ECO:0000256|HAMAP-Rule:MF_01208"; BINDING 126; /note="Or…		PATHWAY: Pyrimidine metabolism; UMP biosynthesis via de novo pathway; UMP from orotate: step 1/2. {ECO:0000256|ARBA:ARBA00004889, ECO:0000256|HAMAP-Rule:MF_01208}.	2 out of 5		glycosyltransferase activity [GO:0016757]
A0A2A9IMW8	A0A2A9IMW8_9LACT	unreviewed	Peptide ABC transporter ATP-binding protein	BW154_03745	Lactococcus lactis	247				1 out of 5		ABC-type amino acid transporter activity [GO:0015424]; ATP binding [GO:0005524]
A0A2R5HKU6	A0A2R5HKU6_9LACT	unreviewed	Peptide chain release factor 1 (RF-1)	prfA NtB2_01420	Lactococcus termiticola	357				2 out of 5		translation release factor activity, codon specific [GO:0016149]	cytoplasm [GO:0005737]
T0UP45	T0UP45_LACLC	unreviewed	Peptide chain release factor 3 (RF-3)	prfC LLT7_07855	Lactococcus lactis subsp. cremoris TIFN7	523				2 out of 5	regulation of translational termination [GO:0006449]	GTPase activity [GO:0003924]; GTP binding [GO:0005525]; translation release factor activity, codon specific [GO:0016149]	cytoplasm [GO:0005737]
A0A199YP18	A0A199YP18_9LACT	unreviewed	PhoB family transcriptional regulator	V425_11335	Lactococcus lactis RTB018	230				1 out of 5	phosphorelay signal transduction system [GO:0000160]; regulation of transcription, DNA-templated [GO:0006355]	DNA binding [GO:0003677]
A0A1V0PIB1	A0A1V0PIB1_LACLC	unreviewed	Phosphate-binding protein	LLJM1_1655 LLJM4_1690	Lactococcus lactis subsp. cremoris (Streptococcus cremoris)	274				2 out of 5	phosphate ion transport [GO:0006817]	phosphate ion binding [GO:0042301]	plasma membrane [GO:0005886]
Q02XG0	Q02XG0_LACLS	unreviewed	Phosphate-specific transport system accessory protein PhoU	LACR_1876	Lactococcus lactis subsp. cremoris (strain SK11)	217				2 out of 5	cellular phosphate ion homeostasis [GO:0030643]; negative regulation of phosphate metabolic process [GO:0045936]; phosphate ion transport [GO:0006817]		cytoplasm [GO:0005737]
T0VVB1	T0VVB1_LACLC	unreviewed	Phospho-2-dehydro-3-deoxyheptonate aldolase (EC 2.5.1.54)	LLT1_03070	Lactococcus lactis subsp. cremoris TIFN1	345			PATHWAY: Metabolic intermediate biosynthesis; chorismate biosynthesis; chorismate from D-erythrose 4-phosphate and phosphoenolpyruvate: step 1/7. {ECO:0000256|ARBA:ARBA00004688, ECO:0000256|PIRNR:PIRNR001361}.	2 out of 5	aromatic amino acid family biosynthetic process [GO:0009073]; cellular amino acid biosynthetic process [GO:0008652]; chorismate biosynthetic process [GO:0009423]	3-deoxy-7-phosphoheptulonate synthase activity [GO:0003849]
A0A1E7G243	A0A1E7G243_LACLC	unreviewed	Phosphopantothenoylcysteine decarboxylase (EC 4.1.1.36)	AJ89_11220	Lactococcus lactis subsp. cremoris IBB477	178				1 out of 5		phosphopantothenoylcysteine decarboxylase activity [GO:0004633]
A0A6M0M7X9	A0A6M0M7X9_9LACT	unreviewed	PIN/TRAM domain-containing protein	GTP08_07660	Lactococcus lactis	366				1 out of 5			integral component of membrane [GO:0016021]
A0A1V0P4H7	A0A1V0P4H7_LACLL	unreviewed	Polyribonucleotide nucleotidyltransferase (EC 2.7.7.8) (Polynucleotide phosphorylase) (PNPase)	pnp LLUC06_2088	Lactococcus lactis subsp. lactis (Streptococcus lactis)	773				3 out of 5	mRNA catabolic process [GO:0006402]; RNA processing [GO:0006396]	magnesium ion binding [GO:0000287]; polyribonucleotide nucleotidyltransferase activity [GO:0004654]; RNA binding [GO:0003723]	cytoplasm [GO:0005737]
A0A166KME8	A0A166KME8_LACLC	unreviewed	Potassium efflux system KefA protein / Small-conductance mechanosensitive channel	AB996_0063	Lactococcus lactis subsp. cremoris (Streptococcus cremoris)	248				1 out of 5	transmembrane transport [GO:0055085]		integral component of membrane [GO:0016021]
T2F8R6	T2F8R6_LACLC	unreviewed	Preprotein translocase YajC subunit	kw2_2193	Lactococcus lactis subsp. cremoris KW2	110				1 out of 5			integral component of membrane [GO:0016021]; plasma membrane [GO:0005886]
A0A2A8DCQ5	A0A2A8DCQ5_9LACT	unreviewed	Protease (Putative protease YdcP) (U32 family peptidase)	ydcP_1 AMHIJAGA_00405 B8W91_06090 D6125_02285 EO246_06270 EQZ99_03755 GFV15_09785 GII02_06710 GJ670_10635 HZ322_10035	Lactococcus lactis	307				1 out of 5		peptidase activity [GO:0008233]
A0A1E7G6W1	A0A1E7G6W1_LACLC	unreviewed	PTS cellobiose transporter subunit IIA	AJ89_02090	Lactococcus lactis subsp. cremoris IBB477	116				2 out of 5	phosphoenolpyruvate-dependent sugar phosphotransferase system [GO:0009401]	metal ion binding [GO:0046872]; transferase activity [GO:0016740]
A0A6I2I0L6	A0A6I2I0L6_LACLL	unreviewed	PTS sugar transporter subunit IIB (PTS system- cellobiose-specific IIB component)	GJI88_05805 LLDRC3_0488	Lactococcus lactis subsp. lactis (Streptococcus lactis)	108				1 out of 5	phosphoenolpyruvate-dependent sugar phosphotransferase system [GO:0009401]	kinase activity [GO:0016301]; protein-N(PI)-phosphohistidine-sugar phosphotransferase activity [GO:0008982]
A0A7X1ZCP8	A0A7X1ZCP8_9LACT	unreviewed	Pur operon repressor	purR GHI93_12230	Lactococcus hircilactis	268				1 out of 5	negative regulation of purine nucleobase metabolic process [GO:0045982]; negative regulation of transcription, DNA-templated [GO:0045892]; nucleoside metabolic process [GO:0009116]	DNA binding [GO:0003677]
A2RLT6	A2RLT6_LACLM	unreviewed	Putative membrane protein	llmg_1683	Lactococcus lactis subsp. cremoris (strain MG1363)	173				1 out of 5			integral component of membrane [GO:0016021]
T0VVM7	T0VVM7_LACLC	unreviewed	Putative ribose-phosphate pyrophosphokinase (RPPK) (EC 2.7.6.1) (5-phospho-D-ribosyl alpha-1-diphosphate) (Phosphoribosyl diphosphate synthase) (Phosphoribosyl pyrophosphate synthase) (P-Rib-PP synthase) (PRPP synthase) (PRPPase)	prs LLT7_12250	Lactococcus lactis subsp. cremoris TIFN7	321	BINDING 223; /note="Ribose-5-phosphate"; /evidence="ECO:0000256|HAMAP-Rule:MF_00583"		PATHWAY: Metabolic intermediate biosynthesis; 5-phospho-alpha-D-ribose 1-diphosphate biosynthesis; 5-phospho-alpha-D-ribose 1-diphosphate from D-ribose 5-phosphate (route I): step 1/1. {ECO:0000256|HAMAP-Rule:MF_00583}.	4 out of 5	5-phosphoribose 1-diphosphate biosynthetic process [GO:0006015]; nucleoside metabolic process [GO:0009116]; nucleotide biosynthetic process [GO:0009165]; ribonucleoside monophosphate biosynthetic process [GO:0009156]	ATP binding [GO:0005524]; kinase activity [GO:0016301]; magnesium ion binding [GO:0000287]; ribose phosphate diphosphokinase activity [GO:0004749]	cytoplasm [GO:0005737]
T2F625	T2F625_LACLC	unreviewed	Pyrimidine-nucleoside phosphorylase (EC 2.4.2.2)	pdp kw2_1385	Lactococcus lactis subsp. cremoris KW2	430				3 out of 5	pyrimidine nucleobase metabolic process [GO:0006206]; pyrimidine nucleoside metabolic process [GO:0006213]; tryptophan biosynthetic process [GO:0000162]	1,4-alpha-oligoglucan phosphorylase activity [GO:0004645]; deoxyuridine phosphorylase activity [GO:0047847]; pyrimidine-nucleoside phosphorylase activity [GO:0016154]; thymidine phosphorylase activity [GO:0009032]; uridine phosphorylase activity [GO:0004850]
A0A166KAZ5	A0A166KAZ5_LACLC	unreviewed	Pyruvate oxidase	AB996_0454	Lactococcus lactis subsp. cremoris (Streptococcus cremoris)	575				1 out of 5		magnesium ion binding [GO:0000287]; pyruvate oxidase activity [GO:0047112]; thiamine pyrophosphate binding [GO:0030976]
T0SEL9	T0SEL9_LACLC	unreviewed	Regulator	LLT6_08600	Lactococcus lactis subsp. cremoris TIFN6	126				1 out of 5
A0A161UIN1	A0A161UIN1_LACLC	unreviewed	Rhodanese-like domain protein	P7266_1634	Lactococcus lactis subsp. cremoris (Streptococcus cremoris)	128				1 out of 5	tRNA processing [GO:0008033]		integral component of membrane [GO:0016021]
A2RLJ3	A2RLJ3_LACLM	unreviewed	Ribonuclease R (RNase R) (EC 3.1.13.1)	vacB1 rnr llmg_1586	Lactococcus lactis subsp. cremoris (strain MG1363)	819				2 out of 5		exoribonuclease II activity [GO:0008859]; RNA binding [GO:0003723]	cytoplasm [GO:0005737]
A0A6H2L099	A0A6H2L099_LACLC		Deleted.
S6EY44	S6EY44_LACLL	unreviewed	Ribosomal RNA small subunit methyltransferase A (EC 2.1.1.182) (16S rRNA (adenine(1518)-N(6)/adenine(1519)-N(6))-dimethyltransferase) (16S rRNA dimethyladenosine transferase) (16S rRNA dimethylase) (S-adenosylmethionine-6-N', N'-adenosyl(rRNA) dimethyltransferase)	rsmA ksgA O9U_12660	Lactococcus lactis subsp. lactis A12	294	BINDING 33; /note="S-adenosyl-L-methionine; via carbonyl oxygen"; /evidence="ECO:0000256|HAMAP-Rule:MF_00607, ECO:0000256|PROSITE-ProRule:PRU01026"; BINDING 35; /note="S-adenosyl-L-methionine; via amide nitrogen"; /evidence="ECO:0000256|HAMAP-Rule:MF_00607, ECO:0000256|PROSITE-ProRule:PRU01026"; BINDING 60; /note="S-adenosyl-L-methionine; via carbonyl oxygen"; /evidence="ECO:0000256|HAMAP-Rule:MF…			3 out of 5		16S rRNA (adenine(1518)-N(6)/adenine(1519)-N(6))-dimethyltransferase activity [GO:0052908]; RNA binding [GO:0003723]	cytoplasm [GO:0005737]
A0A6H2L4Z7	A0A6H2L4Z7_LACLC		Deleted.
D2BPP8	D2BPP8_LACLK	unreviewed	Ribosome-binding factor A	rbfA LLKF_0788	Lactococcus lactis subsp. lactis (strain KF147)	119				2 out of 5	maturation of SSU-rRNA [GO:0030490]		cytoplasm [GO:0005737]
A0A3S3LNT9	A0A3S3LNT9_9LACT	unreviewed	Serine protease	EO246_07385	Lactococcus lactis	408				1 out of 5		serine-type endopeptidase activity [GO:0004252]	plasma membrane [GO:0005886]
A0A6H2L106	A0A6H2L106_LACLC		Deleted.
A0A5D4G248	A0A5D4G248_LACLL	unreviewed	Signal recognition particle receptor FtsY (SRP receptor)	ftsY FYK05_09690	Lactococcus lactis subsp. lactis bv. diacetylactis	459				2 out of 5	SRP-dependent cotranslational protein targeting to membrane [GO:0006614]	GTPase activity [GO:0003924]; GTP binding [GO:0005525]	cytoplasm [GO:0005737]; intrinsic component of plasma membrane [GO:0031226]
T0V3R7	T0V3R7_LACLC	unreviewed	Surface protein	LLT7_08650	Lactococcus lactis subsp. cremoris TIFN7	599				1 out of 5			integral component of membrane [GO:0016021]
A0A2A5SAM4	A0A2A5SAM4_9LACT	unreviewed	Tellurite resistance protein TelA	RU88_GL000795	Lactococcus raffinolactis	373				1 out of 5
A0A084A7Z7	A0A084A7Z7_LACLC	unreviewed	Transcription antitermination protein NusB (Antitermination factor NusB)	nusB U725_02308	Lactococcus lactis subsp. cremoris GE214	325				2 out of 5	DNA-templated transcription, termination [GO:0006353]; regulation of transcription, DNA-templated [GO:0006355]; transcription antitermination [GO:0031564]	RNA binding [GO:0003723]
A0A166UEI3	A0A166UEI3_LACLC	unreviewed	Transcriptional regulator XRE family	P7266_1386	Lactococcus lactis subsp. cremoris (Streptococcus cremoris)	250				1 out of 5		DNA binding [GO:0003677]
A0A1E7G594	A0A1E7G594_LACLC	unreviewed	Transglycosylase	AJ89_04615	Lactococcus lactis subsp. cremoris IBB477	199				1 out of 5
T0VBQ4	T0VBQ4_LACLC	unreviewed	Translation initiation factor IF-1	infA LLT3_02520	Lactococcus lactis subsp. cremoris TIFN3	72				2 out of 5		ribosome binding [GO:0043022]; rRNA binding [GO:0019843]; translation initiation factor activity [GO:0003743]	cytoplasm [GO:0005737]
A0A2N5WDM1	A0A2N5WDM1_LACLL	unreviewed	tRNA N6-adenosine threonylcarbamoyltransferase (EC 2.3.1.234) (N6-L-threonylcarbamoyladenine synthase) (t(6)A synthase) (t(6)A37 threonylcarbamoyladenosine biosynthesis protein TsaD) (tRNA threonylcarbamoyladenosine biosynthesis protein TsaD)	tsaD CYU10_001308	Lactococcus lactis subsp. lactis (Streptococcus lactis)	346	BINDING 169; /note="Substrate"; /evidence="ECO:0000256|HAMAP-Rule:MF_01445"; BINDING 182; /note="Substrate; via amide nitrogen"; /evidence="ECO:0000256|HAMAP-Rule:MF_01445"; BINDING 186; /note="Substrate"; /evidence="ECO:0000256|HAMAP-Rule:MF_01445"; BINDING 278; /note="Substrate"; /evidence="ECO:0000256|HAMAP-Rule:MF_01445"			3 out of 5	tRNA threonylcarbamoyladenosine modification [GO:0002949]	iron ion binding [GO:0005506]; N(6)-L-threonylcarbamoyladenine synthase activity [GO:0061711]	cytoplasm [GO:0005737]
A0A2A5STR3	A0A2A5STR3_LACLC	unreviewed	tRNA_edit domain-containing protein	RU92_GL002062	Lactococcus cremoris subsp. tructae	163				1 out of 5		aminoacyl-tRNA editing activity [GO:0002161]
T0SCN2	T0SCN2_LACLC	unreviewed	tRNA-binding protein	LLT6_03915	Lactococcus lactis subsp. cremoris TIFN6	208				1 out of 5		tRNA binding [GO:0000049]
A0A166U584	A0A166U584_LACLC	unreviewed	UDP-glucose 4-epimerase (EC 5.1.3.2)	P7266_1592	Lactococcus lactis subsp. cremoris (Streptococcus cremoris)	363			PATHWAY: Carbohydrate metabolism; galactose metabolism. {ECO:0000256|ARBA:ARBA00004947, ECO:0000256|RuleBase:RU366046}.	2 out of 5	galactose metabolic process [GO:0006012]	UDP-glucose 4-epimerase activity [GO:0003978]	integral component of membrane [GO:0016021]
A0A2Z5Z7P5	A0A2Z5Z7P5_LACLC	unreviewed	UDP-N-acetylenolpyruvoylglucosamine reductase (EC 1.3.1.98) (UDP-N-acetylmuramate dehydrogenase)	murB LLCC_1931	Lactococcus lactis subsp. cremoris (Streptococcus cremoris)	299			PATHWAY: Cell wall biogenesis; peptidoglycan biosynthesis. {ECO:0000256|ARBA:ARBA00004752, ECO:0000256|HAMAP-Rule:MF_00037}.	3 out of 5	cell cycle [GO:0007049]; cell division [GO:0051301]; cell wall organization [GO:0071555]; peptidoglycan biosynthetic process [GO:0009252]; regulation of cell shape [GO:0008360]	FAD binding [GO:0071949]; UDP-N-acetylmuramate dehydrogenase activity [GO:0008762]	cytoplasm [GO:0005737]
A0A0V8EVJ3	A0A0V8EVJ3_LACLL	unreviewed	UDP-N-acetylmuramoyl-tripeptide--D-alanyl-D-alanine ligase (EC 6.3.2.10) (D-alanyl-D-alanine-adding enzyme)	murF N42_0280	Lactococcus lactis subsp. lactis (Streptococcus lactis)	440			PATHWAY: Cell wall biogenesis; peptidoglycan biosynthesis. {ECO:0000256|ARBA:ARBA00004752, ECO:0000256|HAMAP-Rule:MF_02019, ECO:0000256|RuleBase:RU004136}.	3 out of 5	cell cycle [GO:0007049]; cell division [GO:0051301]; cell wall organization [GO:0071555]; peptidoglycan biosynthetic process [GO:0009252]; regulation of cell shape [GO:0008360]	ATP binding [GO:0005524]; UDP-N-acetylmuramoylalanyl-D-glutamyl-2,6-diaminopimelate-D-alanyl-D-alanine ligase activity [GO:0008766]; UDP-N-acetylmuramoyl-tripeptide-D-alanyl-D-alanine ligase activity [GO:0047480]	cytoplasm [GO:0005737]
A0A2A9ID12	A0A2A9ID12_9LACT		Deleted.
A0A552XI34	A0A552XI34_9LACT	unreviewed	Uncharacterized protein	FNJ55_07175	Lactococcus lactis	149				1 out of 5
A2RHZ9	A2RHZ9_LACLM	unreviewed	Uncharacterized protein	llmg_0284	Lactococcus lactis subsp. cremoris (strain MG1363)	461				1 out of 5			integral component of membrane [GO:0016021]
A0A1E7G674	A0A1E7G674_LACLC	unreviewed	Uncharacterized protein	AJ89_02940	Lactococcus lactis subsp. cremoris IBB477	186				1 out of 5			integral component of membrane [GO:0016021]
A0A166JZI5	A0A166JZI5_LACLC	unreviewed	Uncharacterized protein	AB996_0707	Lactococcus lactis subsp. cremoris (Streptococcus cremoris)	307				1 out of 5		nucleic acid binding [GO:0003676]
A0A6H2L224	A0A6H2L224_LACLC		Deleted.
A0A854XFE4	A0A854XFE4_LACLC	unreviewed	Uncharacterized protein	RU89_GL000819	Lactococcus lactis subsp. cremoris (Streptococcus cremoris)	159				1 out of 5
T0VWI0	T0VWI0_LACLC	unreviewed	Uncharacterized protein	LLT1_06085	Lactococcus lactis subsp. cremoris TIFN1	40				1 out of 5
A0A1V0ND55	A0A1V0ND55_LACLL	unreviewed	Uncharacterized protein	LL275_0208	Lactococcus lactis subsp. lactis (Streptococcus lactis)	68				1 out of 5
A0A1V0P0D2	A0A1V0P0D2_LACLL	unreviewed	Uncharacterized protein	LLUC06_0646	Lactococcus lactis subsp. lactis (Streptococcus lactis)	103				1 out of 5
A0A514ZAF2	A0A514ZAF2_9LACT	unreviewed	UPF0109 protein FLP15_10830	FLP15_10830	Lactococcus sp. KACC 19320	79				1 out of 5		RNA binding [GO:0003723]
A2RLK2	Y1596_LACLM	reviewed	UPF0145 protein llmg_1596	llmg_1596	Lactococcus lactis subsp. cremoris (strain MG1363)	108				1 out of 5
A0A552XJV0	A0A552XJV0_9LACT	unreviewed	UPF0237 protein FNJ55_05375	FNJ55_05375	Lactococcus lactis	87				1 out of 5
T2F7U3	T2F7U3_LACLC	unreviewed	Uridine kinase (EC 2.7.1.48) (Cytidine monophosphokinase) (Uridine monophosphokinase)	udk kw2_1626	Lactococcus lactis subsp. cremoris KW2	206			PATHWAY: Pyrimidine metabolism; CTP biosynthesis via salvage pathway; CTP from cytidine: step 1/3. {ECO:0000256|ARBA:ARBA00004784, ECO:0000256|HAMAP-Rule:MF_00551, ECO:0000256|RuleBase:RU003825}.; PATHWAY: Pyrimidine metabolism; UMP biosynthesis via salvage pathway; UMP from uridine: step 1/1. {ECO:0000256|ARBA:ARBA00004690, ECO:0000256|HAMAP-Rule:MF_00551, ECO:0000256|RuleBase:RU003825}.	3 out of 5	CTP salvage [GO:0044211]; UMP salvage [GO:0044206]	ATP binding [GO:0005524]; phosphotransferase activity, alcohol group as acceptor [GO:0016773]; uridine kinase activity [GO:0004849]	cytoplasm [GO:0005737]
T0W4T5	T0W4T5_LACLC	unreviewed	UTP--glucose-1-phosphate uridylyltransferase (EC 2.7.7.9) (UDP-glucose pyrophosphorylase)	LLT1_10485	Lactococcus lactis subsp. cremoris TIFN1	313			PATHWAY: Carbohydrate metabolism; nucleotide-sugar metabolism. {ECO:0000256|ARBA:ARBA00005136}.	2 out of 5	biosynthetic process [GO:0009058]; UDP-glucose metabolic process [GO:0006011]	UTP:glucose-1-phosphate uridylyltransferase activity [GO:0003983]
A0A443LCB4	A0A443LCB4_9LACT	unreviewed	Zinc metalloprotease (EC 3.4.24.-)	rseP EO246_07415	Lactococcus lactis	428				2 out of 5		metal ion binding [GO:0046872]; metalloendopeptidase activity [GO:0004222]	integral component of membrane [GO:0016021]
A0A0V8BJ64	A0A0V8BJ64_LACLL	unreviewed	2-dehydropantoate 2-reductase (EC 1.1.1.169) (Ketopantoate reductase)	KF134_1629 LKF67_1970	Lactococcus lactis subsp. lactis (Streptococcus lactis)	312			PATHWAY: Cofactor biosynthesis; (R)-pantothenate biosynthesis; (R)-pantoate from 3-methyl-2-oxobutanoate: step 2/2. {ECO:0000256|ARBA:ARBA00004994, ECO:0000256|RuleBase:RU362068}.	2 out of 5	pantothenate biosynthetic process [GO:0015940]	2-dehydropantoate 2-reductase activity [GO:0008677]
A0A514ZBA6	A0A514ZBA6_9LACT	unreviewed	30S ribosomal protein S15	rpsO FLP15_12610	Lactococcus sp. KACC 19320	89				2 out of 5	translation [GO:0006412]	rRNA binding [GO:0019843]; structural constituent of ribosome [GO:0003735]	cytoplasm [GO:0005737]; ribosome [GO:0005840]
A0A252CCF4	A0A252CCF4_9LACT	unreviewed	33 kDa chaperonin (Heat shock protein 33 homolog) (HSP33)	hslO BZZ03_08150	Lactococcus petauri	294				2 out of 5	protein folding [GO:0006457]	unfolded protein binding [GO:0051082]	cytoplasm [GO:0005737]
G8P2G0	G8P2G0_LACLC	unreviewed	3-dmu-9_3-mt domain-containing protein	llh_6150	Lactococcus lactis subsp. cremoris A76	149				1 out of 5
A0A0M2ZTA1	A0A0M2ZTA1_LACLC	unreviewed	3-hydroxy-3-methylglutaryl coenzyme A reductase (HMG-CoA reductase) (EC 1.1.1.88)	VN96_0647	Lactococcus lactis subsp. cremoris (Streptococcus cremoris)	403			PATHWAY: Metabolic intermediate metabolism; (R)-mevalonate degradation; (S)-3-hydroxy-3-methylglutaryl-CoA from (R)-mevalonate: step 1/1. {ECO:0000256|RuleBase:RU361219}.	2 out of 5	coenzyme A metabolic process [GO:0015936]	hydroxymethylglutaryl-CoA reductase (NADH) activity [GO:0140643]; hydroxymethylglutaryl-CoA reductase (NADPH) activity [GO:0004420]
A0A084AD52	A0A084AD52_LACLC	unreviewed	3-phosphoshikimate 1-carboxyvinyltransferase (EC 2.5.1.19) (5-enolpyruvylshikimate-3-phosphate synthase) (EPSP synthase) (EPSPS)	aroA U725_00554	Lactococcus lactis subsp. cremoris GE214	430	BINDING 25; /note="Shikimate-3-phosphate"; /evidence="ECO:0000256|HAMAP-Rule:MF_00210"; BINDING 120; /note="Phosphoenolpyruvate"; /evidence="ECO:0000256|HAMAP-Rule:MF_00210"; BINDING 339; /note="Shikimate-3-phosphate"; /evidence="ECO:0000256|HAMAP-Rule:MF_00210"; BINDING 343; /note="Phosphoenolpyruvate"; /evidence="ECO:0000256|HAMAP-Rule:MF_00210"; BINDING 387; /note="Phosphoenolpyruvate"; /evide…		PATHWAY: Metabolic intermediate biosynthesis; chorismate biosynthesis; chorismate from D-erythrose 4-phosphate and phosphoenolpyruvate: step 6/7. {ECO:0000256|ARBA:ARBA00004811, ECO:0000256|HAMAP-Rule:MF_00210}.	3 out of 5	aromatic amino acid family biosynthetic process [GO:0009073]; cellular amino acid biosynthetic process [GO:0008652]; chorismate biosynthetic process [GO:0009423]	3-phosphoshikimate 1-carboxyvinyltransferase activity [GO:0003866]	cytoplasm [GO:0005737]
A0A0M2ZXX9	A0A0M2ZXX9_LACLC	unreviewed	5,6-dimethylbenzimidazole synthase, bluB	VN96_0758	Lactococcus lactis subsp. cremoris (Streptococcus cremoris)	212				1 out of 5		oxidoreductase activity [GO:0016491]
A0A386PX11	A0A386PX11_9LACT	unreviewed	50S ribosomal protein L17	rplQ	Lactococcus lactis	126				1 out of 5	translation [GO:0006412]	structural constituent of ribosome [GO:0003735]	ribosome [GO:0005840]
A0A6D1TIA9	A0A6D1TIA9_LACLC	unreviewed	50S ribosomal protein L36	rpmJ BU174_10415 GJI91_10070	Lactococcus lactis subsp. cremoris (Streptococcus cremoris)	38				1 out of 5	translation [GO:0006412]	structural constituent of ribosome [GO:0003735]	ribosome [GO:0005840]
A0A224XAY6	A0A224XAY6_9LACT	unreviewed	ABC transporter domain-containing protein	RsY01_403	Lactococcus reticulitermitis	664				2 out of 5	response to antibiotic [GO:0046677]	ATP binding [GO:0005524]; transmembrane transporter activity [GO:0022857]	integral component of membrane [GO:0016021]; plasma membrane [GO:0005886]
T2F7H4	T2F7H4_LACLC	unreviewed	ABC transporter permease protein	kw2_1726	Lactococcus lactis subsp. cremoris KW2	669				1 out of 5	transmembrane transport [GO:0055085]		integral component of membrane [GO:0016021]; plasma membrane [GO:0005886]
S6FR56	S6FR56_LACLL	unreviewed	(3R)-hydroxymyristoyl-[acyl-carrier-protein] dehydratase (3-hydroxyacyl-[acyl-carrier-protein] dehydratase FabZ) (Beta-hydroxyacyl-ACP dehydratase)	llmg_1415 O9U_00335	Lactococcus lactis subsp. lactis A12	242				2 out of 5	fatty acid biosynthetic process [GO:0006633]	acyl-[acyl-carrier-protein] hydrolase activity [GO:0016297]
T0US17	T0US17_LACLC	unreviewed	Adenosine deaminase (EC 3.5.4.4) (Adenosine aminohydrolase)	add LLT7_01990	Lactococcus lactis subsp. cremoris TIFN7	365	BINDING 39; /note="Substrate"; /evidence="ECO:0000256|HAMAP-Rule:MF_00540"; BINDING 41; /note="Substrate"; /evidence="ECO:0000256|HAMAP-Rule:MF_00540"; BINDING 194; /note="Substrate; via amide nitrogen and carbonyl oxygen"; /evidence="ECO:0000256|HAMAP-Rule:MF_00540"			3 out of 5	nucleotide metabolic process [GO:0009117]; purine ribonucleoside monophosphate biosynthetic process [GO:0009168]	adenosine deaminase activity [GO:0004000]; zinc ion binding [GO:0008270]
A0A2Z3KEV7	A0A2Z3KEV7_LACLL	unreviewed	Adenylosuccinate lyase (ASL) (EC 4.3.2.2) (Adenylosuccinase)	LL14B4_08610	Lactococcus lactis subsp. lactis (Streptococcus lactis)	431			PATHWAY: Purine metabolism; AMP biosynthesis via de novo pathway; AMP from IMP: step 2/2. {ECO:0000256|ARBA:ARBA00004734, ECO:0000256|RuleBase:RU361172}.; PATHWAY: Purine metabolism; IMP biosynthesis via de novo pathway; 5-amino-1-(5-phospho-D-ribosyl)imidazole-4-carboxamide from 5-amino-1-(5-phospho-D-ribosyl)imidazole-4-carboxylate: step 2/2. {ECO:0000256|ARBA:ARBA00004706, ECO:0000256|RuleBase…	2 out of 5	'de novo' AMP biosynthetic process [GO:0044208]; 'de novo' IMP biosynthetic process [GO:0006189]	(S)-2-(5-amino-1-(5-phospho-D-ribosyl)imidazole-4-carboxamido)succinate AMP-lyase (fumarate-forming) activity [GO:0070626]; N6-(1,2-dicarboxyethyl)AMP AMP-lyase (fumarate-forming) activity [GO:0004018]
A0A7T4MPK6	A0A7T4MPK6_9LACT		Deleted.
A0A443L671	A0A443L671_9LACT	unreviewed	Aminoglycoside phosphotransferase	EO246_11500	Lactococcus lactis	213				1 out of 5		transferase activity [GO:0016740]
A0A173M5H9	A0A173M5H9_9LACT	unreviewed	Anaerobic regulatory protein	fnr_2 NALG_1001	Lactococcus garvieae	220				1 out of 5	regulation of transcription, DNA-templated [GO:0006355]	DNA binding [GO:0003677]
A0A1V0PH84	A0A1V0PH84_LACLC	unreviewed	ASCH domain-containing protein	LLJM1_0956 RU89_GL001340	Lactococcus lactis subsp. cremoris (Streptococcus cremoris)	148				1 out of 5
A0A7X1VIF5	A0A7X1VIF5_9LACT	unreviewed	Asparagine--tRNA ligase (EC 6.1.1.22) (Asparaginyl-tRNA synthetase) (AsnRS)	asnS GFV15_07945	Lactococcus lactis	447				2 out of 5	asparaginyl-tRNA aminoacylation [GO:0006421]	asparagine-tRNA ligase activity [GO:0004816]; ATP binding [GO:0005524]; nucleic acid binding [GO:0003676]	cytoplasm [GO:0005737]
A0A252CB28	A0A252CB28_9LACT	unreviewed	Aspartokinase (EC 2.7.2.4)	BZZ03_09055	Lactococcus petauri	437	BINDING 51; /note="Substrate"; /evidence="ECO:0000256|PIRSR:PIRSR000726-1"; BINDING 117; /note="Substrate"; /evidence="ECO:0000256|PIRSR:PIRSR000726-1"; BINDING 219; /note="ATP"; /evidence="ECO:0000256|PIRSR:PIRSR000726-1"		PATHWAY: Amino-acid biosynthesis; L-lysine biosynthesis via DAP pathway; (S)-tetrahydrodipicolinate from L-aspartate: step 1/4. {ECO:0000256|ARBA:ARBA00004766, ECO:0000256|RuleBase:RU004249}.; PATHWAY: Amino-acid biosynthesis; L-methionine biosynthesis via de novo pathway; L-homoserine from L-aspartate: step 1/3. {ECO:0000256|RuleBase:RU004249}.; PATHWAY: Amino-acid biosynthesis; L-threonine bios…	3 out of 5	lysine biosynthetic process via diaminopimelate [GO:0009089]; threonine biosynthetic process [GO:0009088]	aspartate kinase activity [GO:0004072]; ATP binding [GO:0005524]
A0A2A5SKF0	A0A2A5SKF0_LACLH	unreviewed	Aspartyl/glutamyl-tRNA(Asn/Gln) amidotransferase subunit C (Asp/Glu-ADT subunit C) (EC 6.3.5.-)	gatC RU90_GL001362	Lactococcus lactis subsp. hordniae	106				2 out of 5	regulation of translational fidelity [GO:0006450]; translation [GO:0006412]	asparaginyl-tRNA synthase (glutamine-hydrolyzing) activity [GO:0050566]; ATP binding [GO:0005524]; glutaminyl-tRNA synthase (glutamine-hydrolyzing) activity [GO:0050567]; transferase activity [GO:0016740]
T0V2K1	T0V2K1_LACLC	unreviewed	ATPase	LLT7_02605	Lactococcus lactis subsp. cremoris TIFN7	680				2 out of 5		ATPase-coupled cation transmembrane transporter activity [GO:0019829]; ATP binding [GO:0005524]; metal ion binding [GO:0046872]	integral component of membrane [GO:0016021]; plasma membrane [GO:0005886]
Q9L6G2	Q9L6G2_9LACT	unreviewed	ATP-dependent Clp protease ATP-binding subunit ClpX	clpX	Lactococcus lactis	411				2 out of 5	protein folding [GO:0006457]	ATP binding [GO:0005524]; ATP hydrolysis activity [GO:0016887]; peptidase activity [GO:0008233]; protein dimerization activity [GO:0046983]; unfolded protein binding [GO:0051082]; zinc ion binding [GO:0008270]
T0W2G0	T0W2G0_LACLC	unreviewed	ATP-dependent DNA helicase (EC 3.6.4.12)	LLT1_09205	Lactococcus lactis subsp. cremoris TIFN1	758				2 out of 5	DNA unwinding involved in DNA replication [GO:0006268]	ATP binding [GO:0005524]; ATP hydrolysis activity [GO:0016887]; DNA binding [GO:0003677]; DNA helicase activity [GO:0003678]	cytoplasm [GO:0005737]
A0A514Z8P3	A0A514Z8P3_9LACT	unreviewed	Bacteriocin immunity protein	FLP15_07050	Lactococcus sp. KACC 19320	89				1 out of 5
A0A5C8K8Z1	A0A5C8K8Z1_9LACT	unreviewed	Beta-galactosidase (EC 3.2.1.23) (Lactase)	FVP42_01100	Lactococcus sp. dk310	996				2 out of 5	carbohydrate catabolic process [GO:0016052]	beta-galactosidase activity [GO:0004565]; carbohydrate binding [GO:0030246]	beta-galactosidase complex [GO:0009341]
A0A161WHW2	A0A161WHW2_LACLC	unreviewed	Beta-lactamase A (Serine hydrolase)	BU174_00075 LLJM1_0014 LLJM4_0015 RU89_GL001815	Lactococcus lactis subsp. cremoris (Streptococcus cremoris)	445				1 out of 5	beta-lactam antibiotic catabolic process [GO:0030655]; response to antibiotic [GO:0046677]	beta-lactamase activity [GO:0008800]
T0UYH3	T0UYH3_LACLC	unreviewed	Beta-lactamase	LLT1_02765	Lactococcus lactis subsp. cremoris TIFN1	318				1 out of 5
A0A084A8K3	A0A084A8K3_LACLC	unreviewed	Bifunctional PLP-dependent enzyme with beta-cystathionase and maltose regulon repressor activities	U725_02263	Lactococcus lactis subsp. cremoris GE214	271				1 out of 5	cellular amino acid biosynthetic process [GO:0008652]	catalytic activity [GO:0003824]; pyridoxal phosphate binding [GO:0030170]
A0A1V0NM71	A0A1V0NM71_LACLL	unreviewed	Bifunctional protein FolD [Includes: Methylenetetrahydrofolate dehydrogenase (EC 1.5.1.5); Methenyltetrahydrofolate cyclohydrolase (EC 3.5.4.9)]	folD LLUC08_0811	Lactococcus lactis subsp. lactis (Streptococcus lactis)	294	BINDING 198; /note="NADP"; /evidence="ECO:0000256|HAMAP-Rule:MF_01576"		PATHWAY: One-carbon metabolism; tetrahydrofolate interconversion. {ECO:0000256|HAMAP-Rule:MF_01576}.	3 out of 5	histidine biosynthetic process [GO:0000105]; methionine biosynthetic process [GO:0009086]; purine nucleotide biosynthetic process [GO:0006164]; tetrahydrofolate interconversion [GO:0035999]	methenyltetrahydrofolate cyclohydrolase activity [GO:0004477]; methylenetetrahydrofolate dehydrogenase (NADP+) activity [GO:0004488]
A0A0D6DUA3	A0A0D6DUA3_9LACT	unreviewed	Branched-chain amino acid ABC-type amino acid-binding protein	LACPI_0101	Lactococcus piscium MKFS47	393				1 out of 5	amino acid transport [GO:0006865]
A0A4P6JCD9	A0A4P6JCD9_9LACT	unreviewed	Carbamoyl-phosphate synthase large chain (EC 6.3.5.5) (Carbamoyl-phosphate synthetase ammonia chain)	carB EQZ99_00380	Lactococcus lactis	1064			PATHWAY: Amino-acid biosynthesis; L-arginine biosynthesis; carbamoyl phosphate from bicarbonate: step 1/1. {ECO:0000256|HAMAP-Rule:MF_01210}.; PATHWAY: Pyrimidine metabolism; UMP biosynthesis via de novo pathway; (S)-dihydroorotate from bicarbonate: step 1/3. {ECO:0000256|ARBA:ARBA00004812, ECO:0000256|HAMAP-Rule:MF_01210}.	3 out of 5	'de novo' UMP biosynthetic process [GO:0044205]; arginine biosynthetic process [GO:0006526]	ATP binding [GO:0005524]; carbamoyl-phosphate synthase (glutamine-hydrolyzing) activity [GO:0004088]; metal ion binding [GO:0046872]
A0A1V0NZS8	A0A1V0NZS8_LACLL	unreviewed	Carbon starvation protein	LLUC06_0519	Lactococcus lactis subsp. lactis (Streptococcus lactis)	784				1 out of 5	cellular response to starvation [GO:0009267]		integral component of membrane [GO:0016021]; plasma membrane [GO:0005886]
A0A2A5SVJ5	A0A2A5SVJ5_LACLC	unreviewed	Cardiolipin synthase (CL synthase) (EC 2.7.8.-)	RU92_GL001468	Lactococcus cremoris subsp. tructae	486				2 out of 5	cardiolipin biosynthetic process [GO:0032049]	cardiolipin synthase activity [GO:0008808]	integral component of membrane [GO:0016021]; plasma membrane [GO:0005886]
A0A084ACP8	A0A084ACP8_LACLC	unreviewed	CCA-adding enzyme (EC 2.7.7.72) (CCA tRNA nucleotidyltransferase) (tRNA CCA-pyrophosphorylase) (tRNA adenylyl-/cytidylyl- transferase) (tRNA nucleotidyltransferase) (tRNA-NT)	cca U725_00756	Lactococcus lactis subsp. cremoris GE214	402	BINDING 32; /note="ATP or CTP; via amide nitrogen"; /evidence="ECO:0000256|HAMAP-Rule:MF_01263"; BINDING 35; /note="ATP or CTP"; /evidence="ECO:0000256|HAMAP-Rule:MF_01263"; BINDING 119; /note="ATP or CTP"; /evidence="ECO:0000256|HAMAP-Rule:MF_01263"; BINDING 162; /note="ATP or CTP"; /evidence="ECO:0000256|HAMAP-Rule:MF_01263"; BINDING 165; /note="ATP or CTP"; /evidence="ECO:0000256|HAMAP-Rule:MF…			3 out of 5	RNA repair [GO:0042245]; tRNA 3'-terminal CCA addition [GO:0001680]	ATP:3'-cytidine-cytidine-tRNA adenylyltransferase activity [GO:0052929]; ATP binding [GO:0005524]; CTP:3'-cytidine-tRNA cytidylyltransferase activity [GO:0052928]; CTP:tRNA cytidylyltransferase activity [GO:0052927]; magnesium ion binding [GO:0000287]; tRNA binding [GO:0000049]; tRNA cytidylyltransferase activity [GO:0016437]
A0A4Q7DQ89	A0A4Q7DQ89_9LACT	unreviewed	Cell division protein DivIB	divIB EQJ87_04735	Lactococcus sp. S-13	388				2 out of 5	FtsZ-dependent cytokinesis [GO:0043093]		cell division site [GO:0032153]; integral component of plasma membrane [GO:0005887]
A0A0V8CFJ2	A0A0V8CFJ2_LACLL	unreviewed	Cell division protein FtsI (Peptidoglycan synthetase)	KF134_1847 LKF67_1726	Lactococcus lactis subsp. lactis (Streptococcus lactis)	694				1 out of 5	cell division [GO:0051301]	penicillin binding [GO:0008658]	membrane [GO:0016020]
A0A387BA30	A0A387BA30_9LACT	unreviewed	Cell division regulator GpsB	gpsB D7I46_06130	Lactococcus allomyrinae	128				1 out of 5	cell cycle [GO:0007049]; cell division [GO:0051301]; regulation of cell shape [GO:0008360]		cytoplasm [GO:0005737]
A0A0V8EK09	A0A0V8EK09_LACLL	unreviewed	Cell envelope-associated transcriptional attenuator LytR-CpsA-Psr subfamily F1	N42_1721	Lactococcus lactis subsp. lactis (Streptococcus lactis)	467				1 out of 5			integral component of membrane [GO:0016021]
A0A084A9P6	A0A084A9P6_LACLC	unreviewed	Cell shape-determining protein MreC (Cell shape protein MreC)	U725_01865	Lactococcus lactis subsp. cremoris GE214	291				2 out of 5	regulation of cell shape [GO:0008360]
A0A2Z5Z8V3	A0A2Z5Z8V3_LACLC	unreviewed	Chromosome partition protein Smc	smc LLCC_2372	Lactococcus lactis subsp. cremoris (Streptococcus cremoris)	1174				3 out of 5	chromosome condensation [GO:0030261]; DNA replication [GO:0006260]; sister chromatid cohesion [GO:0007062]	ATP binding [GO:0005524]; ATP hydrolysis activity [GO:0016887]; DNA binding [GO:0003677]	chromosome [GO:0005694]; cytoplasm [GO:0005737]
A0A0V8BHD6	A0A0V8BHD6_LACLL	unreviewed	CI-like repressor	LKF67_2294	Lactococcus lactis subsp. lactis (Streptococcus lactis)	178				1 out of 5		DNA binding [GO:0003677]
A0A6A0BEX7	A0A6A0BEX7_9LACT	unreviewed	Copper-translocating P-type ATPase	copA Hs30E_18060	Lactococcus hodotermopsidis	724				2 out of 5		ATPase-coupled cation transmembrane transporter activity [GO:0019829]; ATP binding [GO:0005524]; metal ion binding [GO:0046872]	integral component of membrane [GO:0016021]; plasma membrane [GO:0005886]
A0A8A8KQB7	A0A8A8KQB7_LACLL	unreviewed	UPF0374 protein LLDRC3_1505	LLDRC3_1505	Lactococcus lactis subsp. lactis (Streptococcus lactis)	176				1 out of 5		aminoacyl-tRNA ligase activity [GO:0004812]
S6F2K2	S6F2K2_LACLL	unreviewed	D-aminoacyl-tRNA deacylase (DTD) (EC 3.1.1.96) (Gly-tRNA(Ala) deacylase) (EC 3.1.1.-)	dtd O9U_05500	Lactococcus lactis subsp. lactis A12	151				3 out of 5	D-amino acid catabolic process [GO:0019478]	D-aminoacyl-tRNA deacylase activity [GO:0051499]; Gly-tRNA(Ala) hydrolase activity [GO:0106026]; Ser(Gly)-tRNA(Ala) hydrolase activity [GO:0043908]; tRNA binding [GO:0000049]	cytoplasm [GO:0005737]
A0A514Z8N2	A0A514Z8N2_9LACT	unreviewed	DegV family protein	FLP15_06970	Lactococcus sp. KACC 19320	281				1 out of 5		lipid binding [GO:0008289]
A0A837SVW9	A0A837SVW9_LACLL	unreviewed	Deoxyadenosine kinase / Deoxyguanosine kinase	KF201_1452	Lactococcus lactis subsp. lactis (Streptococcus lactis)	212				1 out of 5		kinase activity [GO:0016301]
A0A847J3C5	A0A847J3C5_9LACT	unreviewed	Deoxyribose-phosphate aldolase (DERA) (EC 4.1.2.4) (2-deoxy-D-ribose 5-phosphate aldolase) (Phosphodeoxyriboaldolase) (Deoxyriboaldolase)	deoC GX453_07680	Lactococcus chungangensis	221			PATHWAY: Carbohydrate degradation; 2-deoxy-D-ribose 1-phosphate degradation; D-glyceraldehyde 3-phosphate and acetaldehyde from 2-deoxy-alpha-D-ribose 1-phosphate: step 2/2. {ECO:0000256|HAMAP-Rule:MF_00114}.	2 out of 5		lyase activity [GO:0016829]
A0A6H2L4Y8	A0A6H2L4Y8_LACLC		Deleted.
T2F5I1	T2F5I1_LACLC	unreviewed	Dihydroorotase (DHOase) (EC 3.5.2.3)	pyrC kw2_1008	Lactococcus lactis subsp. cremoris KW2	423	BINDING 94; /note="Substrate"; /evidence="ECO:0000256|HAMAP-Rule:MF_00220"; BINDING 277; /note="Substrate; via amide nitrogen and carbonyl oxygen"; /evidence="ECO:0000256|HAMAP-Rule:MF_00220"; BINDING 308; /note="Substrate"; /evidence="ECO:0000256|HAMAP-Rule:MF_00220"		PATHWAY: Pyrimidine metabolism; UMP biosynthesis via de novo pathway; (S)-dihydroorotate from bicarbonate: step 3/3. {ECO:0000256|HAMAP-Rule:MF_00220}.	3 out of 5	'de novo' UMP biosynthetic process [GO:0044205]	dihydroorotase activity [GO:0004151]; zinc ion binding [GO:0008270]
Q02YQ4	Q02YQ4_LACLS	unreviewed	dITP/XTP pyrophosphatase (EC 3.6.1.66) (Non-canonical purine NTP pyrophosphatase) (Non-standard purine NTP pyrophosphatase) (Nucleoside-triphosphate diphosphatase) (Nucleoside-triphosphate pyrophosphatase) (NTPase)	LACR_1402	Lactococcus lactis subsp. cremoris (strain SK11)	201	BINDING 72; /note="Substrate; via amide nitrogen"; /evidence="ECO:0000256|HAMAP-Rule:MF_01405"; BINDING 178; /note="Substrate"; /evidence="ECO:0000256|HAMAP-Rule:MF_01405"			4 out of 5	nucleobase-containing small molecule biosynthetic process [GO:0034404]; nucleotide metabolic process [GO:0009117]; purine nucleoside triphosphate catabolic process [GO:0009146]	dITP diphosphatase activity [GO:0035870]; ITP diphosphatase activity [GO:0036220]; metal ion binding [GO:0046872]; nucleoside-triphosphatase activity [GO:0017111]; nucleotide binding [GO:0000166]; XTP diphosphatase activity [GO:0036222]
A0A7X1Z9F3	A0A7X1Z9F3_9LACT	unreviewed	DNA polymerase III PolC-type (PolIII) (EC 2.7.7.7)	polC GHI93_10165	Lactococcus hircilactis	1631				2 out of 5	DNA-dependent DNA replication [GO:0006261]	3'-5' exonuclease activity [GO:0008408]; DNA binding [GO:0003677]; DNA-directed DNA polymerase activity [GO:0003887]	cytoplasm [GO:0005737]
A0A1V0PF11	A0A1V0PF11_LACLC	unreviewed	DNA primase (EC 2.7.7.101)	dnaG BU174_02695 LLJM1_0458 RU89_GL000919	Lactococcus lactis subsp. cremoris (Streptococcus cremoris)	637				2 out of 5		DNA binding [GO:0003677]; DNA primase activity [GO:0003896]; zinc ion binding [GO:0008270]	primosome complex [GO:1990077]
A0A0V8AJX8	A0A0V8AJX8_LACLL	unreviewed	DNA repair protein RadA	radA LLUC06_2297	Lactococcus lactis subsp. lactis (Streptococcus lactis)	453				2 out of 5	recombinational repair [GO:0000725]	ATP binding [GO:0005524]; ATP-dependent activity, acting on DNA [GO:0008094]; damaged DNA binding [GO:0003684]; hydrolase activity [GO:0016787]; metal ion binding [GO:0046872]
A0A514ZBP7	A0A514ZBP7_9LACT	unreviewed	DUF177 domain-containing protein	FLP15_10970	Lactococcus sp. KACC 19320	176				1 out of 5
A0A6B3RTD3	A0A6B3RTD3_9LACT	unreviewed	DUF956 family protein	GTP08_04835	Lactococcus lactis	127				1 out of 5
A0A161VYE5	A0A161VYE5_LACLC	unreviewed	Elongation factor 4 (EF-4) (EC 3.6.5.n1) (Ribosomal back-translocase LepA)	lepA P7266_0276	Lactococcus lactis subsp. cremoris (Streptococcus cremoris)	607				2 out of 5	positive regulation of translation [GO:0045727]	GTPase activity [GO:0003924]; GTP binding [GO:0005525]; ribosome binding [GO:0043022]; translation elongation factor activity [GO:0003746]	plasma membrane [GO:0005886]
A0A2A9HTK5	A0A2A9HTK5_9LACT		Deleted.
A0A0M2ZNU9	A0A0M2ZNU9_LACLC	unreviewed	Endopeptidase La (EC 3.4.21.53)	VN96_2333	Lactococcus lactis subsp. cremoris (Streptococcus cremoris)	192				2 out of 5	protein catabolic process [GO:0030163]	ATP binding [GO:0005524]; ATP-dependent peptidase activity [GO:0004176]; serine-type endopeptidase activity [GO:0004252]
A0A167AVC5	A0A167AVC5_LACLC	unreviewed	Exodeoxyribonuclease 7 large subunit (EC 3.1.11.6) (Exodeoxyribonuclease VII large subunit) (Exonuclease VII large subunit)	xseA LLJM1_0860 RU89_GL000349	Lactococcus lactis subsp. cremoris (Streptococcus cremoris)	422				2 out of 5	DNA catabolic process [GO:0006308]	exodeoxyribonuclease VII activity [GO:0008855]; nucleic acid binding [GO:0003676]	cytoplasm [GO:0005737]; exodeoxyribonuclease VII complex [GO:0009318]
A0A4Q7DP28	A0A4Q7DP28_9LACT	unreviewed	Exodeoxyribonuclease 7 small subunit (EC 3.1.11.6) (Exodeoxyribonuclease VII small subunit) (Exonuclease VII small subunit)	xseB EQJ87_03005	Lactococcus sp. S-13	78				2 out of 5	DNA catabolic process [GO:0006308]	exodeoxyribonuclease VII activity [GO:0008855]	cytoplasm [GO:0005737]; exodeoxyribonuclease VII complex [GO:0009318]
A0A0B8QS46	A0A0B8QS46_LACLL	unreviewed	Exodeoxyribonuclease III (EC 3.1.11.2)	JCM5805K_0917	Lactococcus lactis subsp. lactis (Streptococcus lactis)	350				2 out of 5	DNA repair [GO:0006281]	DNA binding [GO:0003677]; endonuclease activity [GO:0004519]; exodeoxyribonuclease III activity [GO:0008853]
A0A7Z8A386	A0A7Z8A386_LACLC	unreviewed	FAD:protein FMN transferase (EC 2.7.1.180) (Flavin transferase)	BU174_05475	Lactococcus lactis subsp. cremoris (Streptococcus cremoris)	361				2 out of 5	protein flavinylation [GO:0017013]	metal ion binding [GO:0046872]; transferase activity [GO:0016740]
A0A2A5SKI1	A0A2A5SKI1_LACLH	unreviewed	Family 25 glycosyl hydrolase	F4V48_02770 RU90_GL001427	Lactococcus lactis subsp. hordniae	458				1 out of 5	cell wall macromolecule catabolic process [GO:0016998]; peptidoglycan catabolic process [GO:0009253]	lysozyme activity [GO:0003796]
A0A7X1Z9Y8	A0A7X1Z9Y8_9LACT	unreviewed	Ferredoxin--NADP reductase (FNR) (Fd-NADP(+) reductase) (EC 1.18.1.2)	GHI93_08495	Lactococcus hircilactis	339	BINDING 33; /note="FAD"; /evidence="ECO:0000256|HAMAP-Rule:MF_01685"; BINDING 41; /note="FAD"; /evidence="ECO:0000256|HAMAP-Rule:MF_01685"; BINDING 46; /note="FAD"; /evidence="ECO:0000256|HAMAP-Rule:MF_01685"; BINDING 86; /note="FAD; via amide nitrogen and carbonyl oxygen"; /evidence="ECO:0000256|HAMAP-Rule:MF_01685"; BINDING 136; /note="FAD; via amide nitrogen"; /evidence="ECO:0000256|HAMAP-Rule…			2 out of 5		ferredoxin-NADP+ reductase activity [GO:0004324]; flavin adenine dinucleotide binding [GO:0050660]; monooxygenase activity [GO:0004497]; NADP binding [GO:0050661]
A0A837SRD5	A0A837SRD5_LACLL	unreviewed	Ferrichrome-binding periplasmic protein	KF134_1023	Lactococcus lactis subsp. lactis (Streptococcus lactis)	313				1 out of 5
A0A5C8K6F8	A0A5C8K6F8_9LACT	unreviewed	Flavodoxin	FVP42_03095	Lactococcus sp. dk310	148				1 out of 5		FMN binding [GO:0010181]
A0A3S3LUD8	A0A3S3LUD8_9LACT	unreviewed	FtsW/RodA/SpoVE family cell cycle protein (Rod shape-determining protein RodA)	EO246_09180 GFV15_01845 GTP08_11655	Lactococcus lactis	414				1 out of 5	cell division [GO:0051301]; regulation of cell shape [GO:0008360]		integral component of membrane [GO:0016021]
A0A6B3S816	A0A6B3S816_9LACT	unreviewed	Galactose-6-phosphate isomerase subunit LacB (EC 5.3.1.26)	lacB GTP08_04570	Lactococcus lactis	171			PATHWAY: Carbohydrate metabolism; D-galactose 6-phosphate degradation; D-tagatose 6-phosphate from D-galactose 6-phosphate: step 1/1. {ECO:0000256|HAMAP-Rule:MF_01556}.	2 out of 5	galactose catabolic process [GO:0019388]; lactose catabolic process via tagatose-6-phosphate [GO:0019512]	galactose-6-phosphate isomerase activity [GO:0050044]
T0S9E3	T0S9E3_LACLC	unreviewed	GCN5 family N-acetyltransferase (Fragment)	LLT6_11465	Lactococcus lactis subsp. cremoris TIFN6	176				1 out of 5		N-acetyltransferase activity [GO:0008080]
A0A5M9Q2Y4	A0A5M9Q2Y4_LACLH	unreviewed	GIY-YIG nuclease family protein	F4V48_05625	Lactococcus lactis subsp. hordniae	103				1 out of 5
A0A4D6Q2F9	A0A4D6Q2F9_9LACT	unreviewed	Glutamate decarboxylase (EC 4.1.1.15)	gadB	Lactococcus lactis	466				2 out of 5	glutamate metabolic process [GO:0006536]	glutamate decarboxylase activity [GO:0004351]; pyridoxal phosphate binding [GO:0030170]
A0A6H2L698	A0A6H2L698_LACLC		Deleted.
A0A0M2ZV27	A0A0M2ZV27_LACLC	unreviewed	Glycine/betaine ABC transporter permease	VN96_1426	Lactococcus lactis subsp. cremoris (Streptococcus cremoris)	169				1 out of 5		transmembrane transporter activity [GO:0022857]	ATP-binding cassette (ABC) transporter complex [GO:0043190]
T2F7I0	T2F7I0_LACLC	unreviewed	Glycoside hydrolase GH65 family	kw2_1644	Lactococcus lactis subsp. cremoris KW2	751				1 out of 5	carbohydrate catabolic process [GO:0016052]	carbohydrate binding [GO:0030246]; glycosyltransferase activity [GO:0016757]; hydrolase activity [GO:0016787]
Q032N8	Q032N8_LACLS	unreviewed	Glycosyltransferase	LACR_0216	Lactococcus lactis subsp. cremoris (strain SK11)	330				1 out of 5	polysaccharide biosynthetic process [GO:0000271]	transferase activity, transferring phosphorus-containing groups [GO:0016772]	integral component of membrane [GO:0016021]
T0TNQ0	T0TNQ0_LACLC	unreviewed	GTP cyclohydrolase 1 type 2 homolog	LLT6_10635	Lactococcus lactis subsp. cremoris TIFN6	257				1 out of 5
Q02XY2	OBG_LACLS	reviewed	GTPase Obg (EC 3.6.5.-) (GTP-binding protein Obg)	obg LACR_1694	Lactococcus lactis subsp. cremoris (strain SK11)	437				3 out of 5	ribosome biogenesis [GO:0042254]	GTPase activity [GO:0003924]; GTP binding [GO:0005525]; magnesium ion binding [GO:0000287]	cytoplasm [GO:0005737]
T2F6U3	T2F6U3_LACLC	unreviewed	HAD superfamily hydrolase	kw2_1269	Lactococcus lactis subsp. cremoris KW2	267				1 out of 5		phosphatase activity [GO:0016791]
A0A166KKU4	A0A166KKU4_LACLC	unreviewed	Histidinol dehydrogenase (HDH) (EC 1.1.1.23)	hisD AB996_0009	Lactococcus lactis subsp. cremoris (Streptococcus cremoris)	434	BINDING 129; /note="NAD"; /evidence="ECO:0000256|HAMAP-Rule:MF_01024, ECO:0000256|PIRSR:PIRSR000099-2"; BINDING 191; /note="NAD"; /evidence="ECO:0000256|HAMAP-Rule:MF_01024, ECO:0000256|PIRSR:PIRSR000099-2"; BINDING 214; /note="NAD"; /evidence="ECO:0000256|HAMAP-Rule:MF_01024, ECO:0000256|PIRSR:PIRSR000099-2"; BINDING 237; /note="Substrate"; /evidence="ECO:0000256|HAMAP-Rule:MF_01024, ECO:0000256…		PATHWAY: Amino-acid biosynthesis; L-histidine biosynthesis; L-histidine from 5-phospho-alpha-D-ribose 1-diphosphate: step 9/9. {ECO:0000256|HAMAP-Rule:MF_01024}.	3 out of 5	histidine biosynthetic process [GO:0000105]	histidinol dehydrogenase activity [GO:0004399]; NAD binding [GO:0051287]; zinc ion binding [GO:0008270]
A0A2A9HKW6	A0A2A9HKW6_9LACT		Deleted.
Q031B7	HPRK_LACLS	reviewed	HPr kinase/phosphorylase (HPrK/P) (EC 2.7.11.-) (EC 2.7.4.-) (HPr(Ser) kinase/phosphorylase)	hprK LACR_0638	Lactococcus lactis subsp. cremoris (strain SK11)	310				4 out of 5	carbohydrate metabolic process [GO:0005975]; regulation of carbohydrate metabolic process [GO:0006109]	ATP binding [GO:0005524]; magnesium ion binding [GO:0000287]; phosphorelay sensor kinase activity [GO:0000155]; protein serine/threonine/tyrosine kinase activity [GO:0004712]; protein serine/threonine kinase activity [GO:0004674]
A0A5D4GJ69	A0A5D4GJ69_LACLL	unreviewed	Lantibiotic ABC transporter permease	FYK05_02440	Lactococcus lactis subsp. lactis bv. diacetylactis	242				1 out of 5			integral component of membrane [GO:0016021]
A0A0M2ZQC6	A0A0M2ZQC6_LACLC	unreviewed	Lantibiotic protection ABC transporter, ATP-binding subunit	VN96_2162	Lactococcus lactis subsp. cremoris (Streptococcus cremoris)	292				1 out of 5		ATP binding [GO:0005524]; transmembrane transporter activity [GO:0022857]
D9IXC0	D9IXC0_LACLL	unreviewed	Leader peptide-processing serine protease (EC 3.4.21.-)	nisP	Lactococcus lactis subsp. lactis (Streptococcus lactis)	682			PATHWAY: Antibiotic biosynthesis. {ECO:0000256|PIRNR:PIRNR037875}.	3 out of 5		serine-type endopeptidase activity [GO:0004252]	extracellular region [GO:0005576]
A0A6H0UBG5	A0A6H0UBG5_9LACT	unreviewed	LPXTG cell wall anchor domain-containing protein	GU336_00350	Lactococcus raffinolactis	917				1 out of 5			integral component of membrane [GO:0016021]
A0A5P3ICG0	A0A5P3ICG0_LACLL	unreviewed	LrgA-associated membrane protein LrgB (LrgB family protein)	D8K17_003650 D8K17_03725 FTN78_chr0426 JQ490_02345	Lactococcus lactis subsp. lactis bv. diacetylactis	232				1 out of 5			integral component of membrane [GO:0016021]
A0A6A0BAP9	A0A6A0BAP9_9LACT	unreviewed	LXG domain-containing protein	Hs30E_00150	Lactococcus hodotermopsidis	524				1 out of 5
A0A0B8QLR1	A0A0B8QLR1_LACLL	unreviewed	Lysophospholipase L1 and related esterases	JCM5805K_0574	Lactococcus lactis subsp. lactis (Streptococcus lactis)	121				1 out of 5
A0A5C5BM60	A0A5C5BM60_LACLL	unreviewed	M24 family metallopeptidase	FIB48_02840	Lactococcus lactis subsp. lactis (Streptococcus lactis)	461				1 out of 5		hydrolase activity [GO:0016787]
A0A166J6S8	A0A166J6S8_LACLC	unreviewed	Magnesium and cobalt efflux protein CorC	AB996_1865	Lactococcus lactis subsp. cremoris (Streptococcus cremoris)	445				1 out of 5		flavin adenine dinucleotide binding [GO:0050660]	integral component of membrane [GO:0016021]
T0VMP8	T0VMP8_LACLC	unreviewed	Metalloregulator	LLT7_01155	Lactococcus lactis subsp. cremoris TIFN7	217				1 out of 5		DNA binding [GO:0003677]; DNA-binding transcription factor activity [GO:0003700]; protein dimerization activity [GO:0046983]; transition metal ion binding [GO:0046914]
A0A0V8DZL9	A0A0V8DZL9_LACLL	unreviewed	Multiple sugar ABC transporter ATP-binding protein	LMG9449_0969	Lactococcus lactis subsp. lactis (Streptococcus lactis)	378				1 out of 5	carbohydrate transport [GO:0008643]	ABC-type transporter activity [GO:0140359]; ATP binding [GO:0005524]
A0A2A9IN44	A0A2A9IN44_9LACT	unreviewed	N-acetyl-gamma-glutamyl-phosphate reductase (AGPR) (EC 1.2.1.38) (N-acetyl-glutamate semialdehyde dehydrogenase) (NAGSA dehydrogenase)	argC BW154_08970	Lactococcus lactis	340			PATHWAY: Amino-acid biosynthesis; L-arginine biosynthesis; N(2)-acetyl-L-ornithine from L-glutamate: step 3/4. {ECO:0000256|HAMAP-Rule:MF_00150}.	2 out of 5	arginine biosynthetic process [GO:0006526]	N-acetyl-gamma-glutamyl-phosphate reductase activity [GO:0003942]; NAD binding [GO:0051287]; protein dimerization activity [GO:0046983]	cytoplasm [GO:0005737]
G8P4B2	G8P4B2_LACLC	unreviewed	N-acetylglucosamine-6-phosphate deacetylase (EC 3.5.1.25)	llh_7325	Lactococcus lactis subsp. cremoris A76	382				2 out of 5	carbohydrate metabolic process [GO:0005975]; N-acetylglucosamine metabolic process [GO:0006044]	metal ion binding [GO:0046872]; N-acetylgalactosamine-6-phosphate deacetylase activity [GO:0047419]; N-acetylglucosamine-6-phosphate deacetylase activity [GO:0008448]
A0A1E7G7C0	A0A1E7G7C0_LACLC	unreviewed	N-acetylmuramoyl-L-alanine amidase	AJ89_02850	Lactococcus lactis subsp. cremoris IBB477	574				1 out of 5		amidase activity [GO:0004040]	extracellular region [GO:0005576]
A0A166JNC2	A0A166JNC2_LACLC	unreviewed	NAD(FAD)-utilizing dehydrogenase	AB996_1221	Lactococcus lactis subsp. cremoris (Streptococcus cremoris)	535				1 out of 5
A0A6N3KDA4	A0A6N3KDA4_LACLC	unreviewed	NADH dehydrogenase	LLJM4_1450	Lactococcus lactis subsp. cremoris (Streptococcus cremoris)	667				1 out of 5	NADH oxidation [GO:0006116]	NADH dehydrogenase activity [GO:0003954]	integral component of membrane [GO:0016021]
A0A6A0BDY9	A0A6A0BDY9_9LACT	unreviewed	NADH-dependent alcohol dehydrogenase	Hs30E_05980	Lactococcus hodotermopsidis	397				1 out of 5		butanol dehydrogenase activity [GO:1990362]; metal ion binding [GO:0046872]
A0A0H1RMP2	A0A0H1RMP2_LACLL	unreviewed	NADH-flavin reductase	VN91_1724	Lactococcus lactis subsp. lactis (Streptococcus lactis)	210				1 out of 5
Q6U1L8	Q6U1L8_LACLL	unreviewed	Nisin immunity protein	nisI	Lactococcus lactis subsp. lactis (Streptococcus lactis)	245				1 out of 5
D9IXC1	D9IXC1_LACLL	unreviewed	NisR	nisR	Lactococcus lactis subsp. lactis (Streptococcus lactis)	228				1 out of 5	phosphorelay signal transduction system [GO:0000160]; regulation of transcription, DNA-templated [GO:0006355]	DNA binding [GO:0003677]
G8P9B6	G8P9B6_LACLC	unreviewed	Non-specific DNA-binding protein Dps / Iron-binding ferritin-like antioxidant protein / Ferroxidase (EC 1.16.3.1)	llh_11690	Lactococcus lactis subsp. cremoris A76	148				1 out of 5		DNA binding [GO:0003677]; ferric iron binding [GO:0008199]; ferroxidase activity [GO:0004322]
P94874	P94874_9LACT	unreviewed	ORF protein (Fragment)	ORF	Lactococcus lactis	283				1 out of 5			integral component of membrane [GO:0016021]
A0A199YU54	A0A199YU54_9LACT	unreviewed	Penicillin acylase	V425_04515	Lactococcus lactis RTB018	323				1 out of 5		hydrolase activity [GO:0016787]
A0A1V0NZV0	A0A1V0NZV0_LACLL	unreviewed	Penicillin-binding protein transpeptidase	LLUC06_0453	Lactococcus lactis subsp. lactis (Streptococcus lactis)	721				1 out of 5		penicillin binding [GO:0008658]	integral component of membrane [GO:0016021]
A0A2A5STM0	A0A2A5STM0_LACLC	unreviewed	Peptidase_M16_C domain-containing protein	RU92_GL002009	Lactococcus cremoris subsp. tructae	423				1 out of 5		metal ion binding [GO:0046872]
A0A199YT22	A0A199YT22_9LACT	unreviewed	Peptide deformylase (PDF) (EC 3.5.1.88) (Polypeptide deformylase)	def V425_06745	Lactococcus lactis RTB018	206				2 out of 5	translation [GO:0006412]	metal ion binding [GO:0046872]; peptide deformylase activity [GO:0042586]
Q032Q9	MSRB_LACLS	reviewed	Peptide methionine sulfoxide reductase MsrB (EC 1.8.4.12) (Peptide-methionine (R)-S-oxide reductase)	msrB LACR_0195	Lactococcus lactis subsp. cremoris (strain SK11)	142				2 out of 5	protein repair [GO:0030091]; response to oxidative stress [GO:0006979]	peptide-methionine (R)-S-oxide reductase activity [GO:0033743]
A0A0M2ZVD4	A0A0M2ZVD4_LACLC	unreviewed	Phage major tail protein, TP901-1 family	VN96_1805	Lactococcus lactis subsp. cremoris (Streptococcus cremoris)	174				1 out of 5
A0A2A5SFA1	A0A2A5SFA1_LACLH	unreviewed	Phenylalanine--tRNA ligase alpha subunit (EC 6.1.1.20) (Phenylalanyl-tRNA synthetase alpha subunit) (PheRS)	pheS F4V48_06565 RU90_GL000353	Lactococcus lactis subsp. hordniae	346				2 out of 5	phenylalanyl-tRNA aminoacylation [GO:0006432]	ATP binding [GO:0005524]; magnesium ion binding [GO:0000287]; phenylalanine-tRNA ligase activity [GO:0004826]; tRNA binding [GO:0000049]	cytoplasm [GO:0005737]
A0A2A5SY71	A0A2A5SY71_LACLC	unreviewed	Phosphate transporter ATP-binding protein	RU92_GL000505	Lactococcus cremoris subsp. tructae	269				1 out of 5		ATPase-coupled phosphate ion transmembrane transporter activity [GO:0015415]; ATP binding [GO:0005524]; inorganic phosphate transmembrane transporter activity [GO:0005315]	membrane [GO:0016020]
Q032Z4	Q032Z4_LACLS	unreviewed	Phosphocarrier protein HPr	LACR_0103	Lactococcus lactis subsp. cremoris (strain SK11)	88				2 out of 5	phosphoenolpyruvate-dependent sugar phosphotransferase system [GO:0009401]	transferase activity [GO:0016740]	cytoplasm [GO:0005737]
A0A0H1RPA8	A0A0H1RPA8_LACLL	unreviewed	Phosphoesterase (EC 3.1.4.-)	ysnB CYU10_000021 FIB48_02750 KF201_0807 KF282_0074 LL14B4_06760 LMG9449_2013 M20_1763 N42_1448 VN91_1043	Lactococcus lactis subsp. lactis (Streptococcus lactis)	167				1 out of 5		hydrolase activity [GO:0016787]; metal ion binding [GO:0046872]
A0A084AD49	A0A084AD49_LACLC	unreviewed	Phosphoglycerate mutase	U725_00551	Lactococcus lactis subsp. cremoris GE214	197				1 out of 5
A0A0H1RYL1	A0A0H1RYL1_LACLL	unreviewed	Potassium uptake protein, kup	VN91_0038	Lactococcus lactis subsp. lactis (Streptococcus lactis)	305				1 out of 5		potassium ion transmembrane transporter activity [GO:0015079]	integral component of membrane [GO:0016021]
A0A552XKH3	A0A552XKH3_9LACT	unreviewed	Protein NrdI	nrdI FNJ55_04675	Lactococcus lactis	140				1 out of 5	cellular protein modification process [GO:0006464]	FMN binding [GO:0010181]
A0A1V0PEG3	A0A1V0PEG3_LACLC	unreviewed	Protein translocase subunit SecY	secY LLJM1_0183 RU89_GL001518	Lactococcus lactis subsp. cremoris (Streptococcus cremoris)	439				2 out of 5	intracellular protein transmembrane transport [GO:0065002]; protein targeting [GO:0006605]; protein transport by the Sec complex [GO:0043952]		integral component of membrane [GO:0016021]; plasma membrane [GO:0005886]
A0A5P3IGP8	A0A5P3IGP8_LACLL	unreviewed	Pseudouridine synthase (EC 5.4.99.-)	D8K17_006540 D8K17_06630 FTN78_chr0927 JQ490_04700	Lactococcus lactis subsp. lactis bv. diacetylactis	239				1 out of 5	enzyme-directed rRNA pseudouridine synthesis [GO:0000455]	RNA binding [GO:0003723]; rRNA pseudouridine synthase activity [GO:0120159]
A0A0H1RP86	A0A0H1RP86_LACLL	unreviewed	PTS system, sucrose-specific IIBC component	VN91_1088	Lactococcus lactis subsp. lactis (Streptococcus lactis)	650				1 out of 5	phosphoenolpyruvate-dependent sugar phosphotransferase system [GO:0009401]	kinase activity [GO:0016301]; protein-N(PI)-phosphohistidine-sugar phosphotransferase activity [GO:0008982]	integral component of membrane [GO:0016021]; plasma membrane [GO:0005886]
G8P7X9	G8P7X9_LACLC	unreviewed	Purine trans deoxyribosylase (Nucleoside deoxyribosyltransferase-I) (EC 2.4.2.6)	llh_10465	Lactococcus lactis subsp. cremoris A76	159				1 out of 5		nucleoside deoxyribosyltransferase activity [GO:0050144]
A0A7X1Z7Q9	A0A7X1Z7Q9_9LACT	unreviewed	Putative C-S lyase	GHI93_02600	Lactococcus hircilactis	389				1 out of 5	cellular amino acid biosynthetic process [GO:0008652]	lyase activity [GO:0016829]; pyridoxal phosphate binding [GO:0030170]
A0A2C8EK71	A0A2C8EK71_9LACT	unreviewed	Putative dTDP-4-dehydrorhamnose 3,5-epimerase (EC 5.1.3.13)	rfbC LPICM17_660137	Lactococcus piscium	200				1 out of 5		dTDP-4-dehydrorhamnose 3,5-epimerase activity [GO:0008830]
A0A2N5WAV9	A0A2N5WAV9_LACLL	unreviewed	Putative HTH-type transcriptional regulator YdfH	ydfH CYU10_000216	Lactococcus lactis subsp. lactis (Streptococcus lactis)	227				1 out of 5		DNA binding [GO:0003677]; DNA-binding transcription factor activity [GO:0003700]
I7LSN4	I7LSN4_9LACT	unreviewed	Putative pre-16S rRNA nuclease (EC 3.1.-.-)	BN193_11415	Lactococcus raffinolactis 4877	141				2 out of 5	rRNA 5'-end processing [GO:0000967]	nuclease activity [GO:0004518]	cytoplasm [GO:0005737]
A2RIR9	A2RIR9_LACLM	unreviewed	Putative translation factor	llmg_0562	Lactococcus lactis subsp. cremoris (strain MG1363)	306				1 out of 5		double-stranded RNA binding [GO:0003725]
A0A6H2L690	A0A6H2L690_LACLC		Deleted.
T2F870	T2F870_LACLC	unreviewed	Pyrroline-5-carboxylate reductase (P5C reductase) (P5CR) (EC 1.5.1.2) (PCA reductase)	proC kw2_1942	Lactococcus lactis subsp. cremoris KW2	263			PATHWAY: Amino-acid biosynthesis; L-proline biosynthesis; L-proline from L-glutamate 5-semialdehyde: step 1/1. {ECO:0000256|HAMAP-Rule:MF_01925}.	2 out of 5	L-proline biosynthetic process [GO:0055129]	pyrroline-5-carboxylate reductase activity [GO:0004735]	cytoplasm [GO:0005737]
A0A098CMR2	A0A098CMR2_9LACT	unreviewed	Pyruvate formate-lyase-activating enzyme (EC 1.97.1.4)	pflA I6I20_03125 LGMT14_00769	Lactococcus garvieae	264				2 out of 5		[formate-C-acetyltransferase]-activating enzyme activity [GO:0043365]; 4 iron, 4 sulfur cluster binding [GO:0051539]; lyase activity [GO:0016829]; metal ion binding [GO:0046872]	cytoplasm [GO:0005737]
A0A0V8EED3	A0A0V8EED3_LACLL	unreviewed	Quinone-dependent D-lactate dehydrogenase (EC 1.1.5.12) (D-lactate dehydrogenase) (D-LDH)	dld N42_2682	Lactococcus lactis subsp. lactis (Streptococcus lactis)	559	BINDING 133; /note="FAD; via amide nitrogen"; /evidence="ECO:0000256|HAMAP-Rule:MF_02092, ECO:0000256|PIRSR:PIRSR000101-1"; BINDING 140; /note="FAD"; /evidence="ECO:0000256|HAMAP-Rule:MF_02092, ECO:0000256|PIRSR:PIRSR000101-1"; BINDING 150; /note="FAD; via amide nitrogen"; /evidence="ECO:0000256|HAMAP-Rule:MF_02092, ECO:0000256|PIRSR:PIRSR000101-1"			3 out of 5	lactate oxidation [GO:0019516]; respiratory electron transport chain [GO:0022904]; transmembrane transport [GO:0055085]	D-lactate dehydrogenase (quinone) activity [GO:0102029]; FAD binding [GO:0071949]; quinone binding [GO:0048038]	extrinsic component of cytoplasmic side of plasma membrane [GO:0031234]; integral component of plasma membrane [GO:0005887]
A0A2R5HHJ9	A0A2R5HHJ9_9LACT	unreviewed	R3H domain-containing protein	NtB2_00950	Lactococcus termiticola	318				1 out of 5		nucleic acid binding [GO:0003676]
A0A387BD71	A0A387BD71_9LACT	unreviewed	Redox-sensing transcriptional repressor Rex	rex D7I46_03400	Lactococcus allomyrinae	215				2 out of 5	negative regulation of transcription, DNA-templated [GO:0045892]; response to redox state [GO:0051775]	DNA binding [GO:0003677]; DNA-binding transcription factor activity [GO:0003700]	cytoplasm [GO:0005737]
A0A173M364	A0A173M364_9LACT	unreviewed	Regulatory protein Spx	spxA_2 NALG_0176	Lactococcus garvieae	131				1 out of 5
A0A0M2ZRJ0	A0A0M2ZRJ0_LACLC	unreviewed	RelA/SpoT family protein	VN96_1399	Lactococcus lactis subsp. cremoris (Streptococcus cremoris)	224			PATHWAY: Purine metabolism; ppGpp biosynthesis; ppGpp from GTP: step 1/2. {ECO:0000256|ARBA:ARBA00004976}.	1 out of 5	guanosine tetraphosphate biosynthetic process [GO:0015970]
A0A5C5BIG6	A0A5C5BIG6_LACLL	unreviewed	Ribonuclease M5 (EC 3.1.26.8) (RNase M5) (Ribosomal RNA terminal maturase M5)	rnmV FIB48_08940	Lactococcus lactis subsp. lactis (Streptococcus lactis)	206				2 out of 5	rRNA processing [GO:0006364]	ribonuclease M5 activity [GO:0043822]; rRNA binding [GO:0019843]	cytoplasm [GO:0005737]
A0A2A5SUD9	A0A2A5SUD9_LACLC	unreviewed	Ribosomal RNA small subunit methyltransferase I (EC 2.1.1.198) (16S rRNA 2'-O-ribose C1402 methyltransferase) (rRNA (cytidine-2'-O-)-methyltransferase RsmI)	rsmI RU92_GL001880	Lactococcus cremoris subsp. tructae	291				2 out of 5	enzyme-directed rRNA 2'-O-methylation [GO:0000453]	rRNA (cytosine-2'-O-)-methyltransferase activity [GO:0070677]	cytoplasm [GO:0005737]
T0UXH7	T0UXH7_LACLC	unreviewed	Ribosomal silencing factor RsfS	rsfS LLT7_09140	Lactococcus lactis subsp. cremoris TIFN7	119				2 out of 5	mature ribosome assembly [GO:0042256]; negative regulation of ribosome biogenesis [GO:0090071]; negative regulation of translation [GO:0017148]		cytoplasm [GO:0005737]
T0VWQ0	T0VWQ0_LACLC	unreviewed	Ribosomal_L7Ae domain-containing protein	LLT1_07110	Lactococcus lactis subsp. cremoris TIFN1	101				1 out of 5		RNA binding [GO:0003723]; structural constituent of ribosome [GO:0003735]	cytosolic large ribosomal subunit [GO:0022625]
A0A6H2L2W4	A0A6H2L2W4_LACLC		Deleted.
T2F7M9	T2F7M9_LACLC	unreviewed	RNA methyltransferase TrmH family	kw2_1929	Lactococcus lactis subsp. cremoris KW2	242				1 out of 5	RNA processing [GO:0006396]	RNA binding [GO:0003723]; RNA methyltransferase activity [GO:0008173]	cytoplasm [GO:0005737]
T0V3M3	T0V3M3_LACLC	unreviewed	RNA-binding protein	LLT7_09120	Lactococcus lactis subsp. cremoris TIFN7	104				1 out of 5		RNA binding [GO:0003723]
A0A5D4FZ81	A0A5D4FZ81_LACLL	unreviewed	RNA-binding S4 domain-containing protein (Ribosome-associated heat shock protein (S4-like protein))	D8K17_00085 FTN78_chr2106 FYK05_10165	Lactococcus lactis subsp. lactis bv. diacetylactis	105				1 out of 5		RNA binding [GO:0003723]
A0A3S3LJ37	A0A3S3LJ37_9LACT	unreviewed	RNA-binding transcriptional accessory protein	EO246_02825	Lactococcus lactis	712				1 out of 5	nucleobase-containing compound metabolic process [GO:0006139]	nucleic acid binding [GO:0003676]
A0A2A5STP3	A0A2A5STP3_LACLC	unreviewed	S1 motif domain-containing protein	RU92_GL002042	Lactococcus cremoris subsp. tructae	285				1 out of 5		nucleic acid binding [GO:0003676]
A0A552XPN7	A0A552XPN7_9LACT	unreviewed	S4 domain-containing protein YaaA	yaaA FNJ55_00715	Lactococcus lactis	120				1 out of 5		RNA binding [GO:0003723]
A0A387BFS5	A0A387BFS5_9LACT	unreviewed	SDR family NAD(P)-dependent oxidoreductase	D7I46_10425	Lactococcus allomyrinae	276				1 out of 5		oxidoreductase activity [GO:0016491]
A0A6H0UFV9	A0A6H0UFV9_9LACT	unreviewed	Sigma70_r4 domain-containing protein	GU336_08730	Lactococcus raffinolactis	724				1 out of 5	DNA-templated transcription, initiation [GO:0006352]	DNA-binding transcription factor activity [GO:0003700]
A0A387BM47	A0A387BM47_9LACT	unreviewed	Single-stranded DNA-binding protein (SSB)	ssb D7I46_13105	Lactococcus allomyrinae	151				2 out of 5	DNA recombination [GO:0006310]; DNA repair [GO:0006281]; DNA replication [GO:0006260]	single-stranded DNA binding [GO:0003697]
A0A6H2L4X6	A0A6H2L4X6_LACLC		Deleted.
A0A0V8C1U5	A0A0V8C1U5_LACLL	unreviewed	Succinyl-CoA synthetase alpha subunit-related enzyme	LKF67_0398	Lactococcus lactis subsp. lactis (Streptococcus lactis)	145				1 out of 5
A0A1V0PIP1	A0A1V0PIP1_LACLC	unreviewed	SUF system FeS cluster assembly protein SufD	LLJM1_1740 RU89_GL000481	Lactococcus lactis subsp. cremoris (Streptococcus cremoris)	418				1 out of 5	iron-sulfur cluster assembly [GO:0016226]
A0A552XB22	A0A552XB22_9LACT	unreviewed	SUF system NifU family Fe-S cluster assembly protein	FNJ55_13295	Lactococcus lactis	152				1 out of 5	iron-sulfur cluster assembly [GO:0016226]	iron ion binding [GO:0005506]; iron-sulfur cluster binding [GO:0051536]
A0A7G2N4W0	A0A7G2N4W0_LACSP	unreviewed	Sugar ABC transporter substrate-binding protein	DIS86_06440	Lactococcus sp.	544				1 out of 5
A0A084ADX2	A0A084ADX2_LACLC	unreviewed	Superfamily II DNA/RNA helicase, SNF2 family	U725_00276	Lactococcus lactis subsp. cremoris GE214	1034				1 out of 5		ATP binding [GO:0005524]; helicase activity [GO:0004386]; zinc ion binding [GO:0008270]
T0UUK4	T0UUK4_LACLC	unreviewed	Superoxide dismutase (EC 1.15.1.1)	LLT7_05425	Lactococcus lactis subsp. cremoris TIFN7	206				2 out of 5		metal ion binding [GO:0046872]; superoxide dismutase activity [GO:0004784]
A0A2Z5Z8J1	A0A2Z5Z8J1_LACLC	unreviewed	Surface antigen	LLCC_2562	Lactococcus lactis subsp. cremoris (Streptococcus cremoris)	104				1 out of 5
A0A552XPB8	A0A552XPB8_9LACT	unreviewed	Threonine synthase (EC 4.2.3.1)	FNJ55_00050	Lactococcus lactis	496				1 out of 5		threonine synthase activity [GO:0004795]
A0A552XH52	A0A552XH52_9LACT	unreviewed	Thymidylate synthase (TS) (TSase) (EC 2.1.1.45)	thyA FNJ55_08050	Lactococcus lactis	279	BINDING 181; /note="5,10-methylenetetrahydrofolate"; /evidence="ECO:0000256|HAMAP-Rule:MF_00008"; BINDING 189; /note="dUMP"; /evidence="ECO:0000256|HAMAP-Rule:MF_00008"; BINDING 278; /note="5,10-methylenetetrahydrofolate; via carbonyl oxygen"; /evidence="ECO:0000256|HAMAP-Rule:MF_00008"		PATHWAY: Pyrimidine metabolism; dTTP biosynthesis. {ECO:0000256|HAMAP-Rule:MF_00008}.	3 out of 5	dTMP biosynthetic process [GO:0006231]; dTTP biosynthetic process [GO:0006235]; methylation [GO:0032259]	thymidylate synthase activity [GO:0004799]	cytoplasm [GO:0005737]
A0A7X1SCG4	A0A7X1SCG4_9LACT	unreviewed	Transcription termination/antitermination protein NusA	nusA GFV15_06850	Lactococcus lactis	382				2 out of 5	DNA-templated transcription, termination [GO:0006353]; transcription antitermination [GO:0031564]	DNA-binding transcription factor activity [GO:0003700]; RNA binding [GO:0003723]	cytoplasm [GO:0005737]
A0A7X1Z9Z1	A0A7X1Z9Z1_9LACT	unreviewed	Transcription termination/antitermination protein NusG	nusG GHI93_10810	Lactococcus hircilactis	185				2 out of 5	DNA-templated transcription, elongation [GO:0006354]; DNA-templated transcription, termination [GO:0006353]; regulation of DNA-templated transcription, elongation [GO:0032784]; transcription antitermination [GO:0031564]
K2PM25	K2PM25_9LACT	unreviewed	Transcriptional regulator in cluster with unspecified monosaccharide ABC transport system	C426_0287	Lactococcus garvieae DCC43	296				1 out of 5		DNA binding [GO:0003677]	integral component of membrane [GO:0016021]
Q030R9	Q030R9_LACLS	unreviewed	Transcriptional regulator	LACR_0742	Lactococcus lactis subsp. cremoris (strain SK11)	292				1 out of 5		DNA-binding transcription factor activity [GO:0003700]
A0A443LG12	A0A443LG12_9LACT	unreviewed	Transcriptional repressor NrdR	nrdR EO246_04475	Lactococcus lactis	148				2 out of 5	negative regulation of transcription, DNA-templated [GO:0045892]	ATP binding [GO:0005524]; DNA binding [GO:0003677]; zinc ion binding [GO:0008270]
A0A4Q7DR22	A0A4Q7DR22_9LACT	unreviewed	Translation initiation factor IF-3	infC EQJ87_06045	Lactococcus sp. S-13	180				2 out of 5		translation initiation factor activity [GO:0003743]	cytoplasm [GO:0005737]
T2F7T9	T2F7T9_LACLC	unreviewed	Tributyrin esterase	kw2_1749	Lactococcus lactis subsp. cremoris KW2	258				1 out of 5
A0A5C8JMS9	A0A5C8JMS9_9LACT	unreviewed	tRNA(Met) cytidine acetate ligase (EC 6.3.4.-)	tmcAL FVP42_06385	Lactococcus sp. dk310	365	BINDING 97; /note="ATP; via amide nitrogen"; /evidence="ECO:0000256|HAMAP-Rule:MF_01539"; BINDING 153; /note="ATP"; /evidence="ECO:0000256|HAMAP-Rule:MF_01539"; BINDING 176; /note="ATP"; /evidence="ECO:0000256|HAMAP-Rule:MF_01539"			3 out of 5	tRNA modification [GO:0006400]	ATP binding [GO:0005524]; ligase activity, forming carbon-nitrogen bonds [GO:0016879]; transferase activity [GO:0016740]; tRNA binding [GO:0000049]	cytoplasm [GO:0005737]
A0A0V8C204	A0A0V8C204_LACLL	unreviewed	TsaB protein required for threonylcarbamoyladenosine (T(6)A) formation in tRNA	LKF67_0256	Lactococcus lactis subsp. lactis (Streptococcus lactis)	241				1 out of 5	tRNA threonylcarbamoyladenosine modification [GO:0002949]
A0A552XDK4	A0A552XDK4_9LACT	unreviewed	Type III restriction endonuclease subunit R	FNJ55_12155	Lactococcus lactis	1142				1 out of 5		endonuclease activity [GO:0004519]
A0A2A5STL4	A0A2A5STL4_LACLC	unreviewed	Uncharacterized protein	RU92_GL002034	Lactococcus cremoris subsp. tructae	73				1 out of 5
F9VFV3	F9VFV3_LACGL	unreviewed	Uncharacterized protein	LCGL_1744	Lactococcus garvieae (strain Lg2) (Enterococcus seriolicida)	138				1 out of 5
F9VG99	F9VG99_LACGL	unreviewed	Uncharacterized protein	LCGL_1890	Lactococcus garvieae (strain Lg2) (Enterococcus seriolicida)	82				1 out of 5
K2PVL5	K2PVL5_9LACT	unreviewed	Uncharacterized protein	C426_1061	Lactococcus garvieae DCC43	443				1 out of 5
A0A7T4MNI4	A0A7T4MNI4_9LACT		Deleted.
A0A1I4GB67	A0A1I4GB67_9LACT	unreviewed	Uncharacterized protein	SAMN05216438_103152	Lactococcus garvieae	119				1 out of 5			integral component of membrane [GO:0016021]
A0A4P6JBX3	A0A4P6JBX3_9LACT	unreviewed	Uncharacterized protein	EQZ99_00155 GJ670_03290	Lactococcus lactis	65				1 out of 5
A2RJ68	A2RJ68_LACLM	unreviewed	Uncharacterized protein	llmg_0715	Lactococcus lactis subsp. cremoris (strain MG1363)	207				1 out of 5			integral component of membrane [GO:0016021]
A2RNU1	A2RNU1_LACLM	unreviewed	Uncharacterized protein	llmg_2421	Lactococcus lactis subsp. cremoris (strain MG1363)	446				1 out of 5		glycosyltransferase activity [GO:0016757]
A2RNU2	A2RNU2_LACLM	unreviewed	Uncharacterized protein	llmg_2422	Lactococcus lactis subsp. cremoris (strain MG1363)	74				1 out of 5
A2RMZ3	A2RMZ3_LACLM	unreviewed	Uncharacterized protein	ps429 llmg_2113	Lactococcus lactis subsp. cremoris (strain MG1363)	112				1 out of 5
Q02VT1	Q02VT1_LACLS	unreviewed	Uncharacterized protein	LACR_2511	Lactococcus lactis subsp. cremoris (strain SK11)	66				1 out of 5
G8P7D1	G8P7D1_LACLC	unreviewed	Uncharacterized protein	llh_9875	Lactococcus lactis subsp. cremoris A76	56				1 out of 5			integral component of membrane [GO:0016021]
A0A084ADM5	A0A084ADM5_LACLC	unreviewed	Uncharacterized protein	U725_00359	Lactococcus lactis subsp. cremoris GE214	67				1 out of 5
A0A084A9N0	A0A084A9N0_LACLC	unreviewed	Uncharacterized protein	U725_01848	Lactococcus lactis subsp. cremoris GE214	231				1 out of 5			integral component of membrane [GO:0016021]
A0A084A9Q2	A0A084A9Q2_LACLC	unreviewed	Uncharacterized protein	U725_01871	Lactococcus lactis subsp. cremoris GE214	67				1 out of 5
A0A1E7G6S6	A0A1E7G6S6_LACLC	unreviewed	Uncharacterized protein	AJ89_01795	Lactococcus lactis subsp. cremoris IBB477	126				1 out of 5
A0A1E7G489	A0A1E7G489_LACLC	unreviewed	Uncharacterized protein	AJ89_06310	Lactococcus lactis subsp. cremoris IBB477	117				1 out of 5			integral component of membrane [GO:0016021]
A0A1E7G3C0	A0A1E7G3C0_LACLC	unreviewed	Uncharacterized protein	AJ89_08230	Lactococcus lactis subsp. cremoris IBB477	303				1 out of 5
A0A1E7G2C2	A0A1E7G2C2_LACLC	unreviewed	Uncharacterized protein	AJ89_10355	Lactococcus lactis subsp. cremoris IBB477	286				1 out of 5
T2F6X9	T2F6X9_LACLC	unreviewed	Uncharacterized protein	kw2_1713	Lactococcus lactis subsp. cremoris KW2	237				1 out of 5			integral component of membrane [GO:0016021]
A0A166K4W2	A0A166K4W2_LACLC	unreviewed	Uncharacterized protein	AB996_0647	Lactococcus lactis subsp. cremoris (Streptococcus cremoris)	61				1 out of 5
A0A166JYR0	A0A166JYR0_LACLC	unreviewed	Uncharacterized protein	AB996_0918	Lactococcus lactis subsp. cremoris (Streptococcus cremoris)	68				1 out of 5
A0A7Z8EQW8	A0A7Z8EQW8_LACLC	unreviewed	Uncharacterized protein	BU174_00860	Lactococcus lactis subsp. cremoris (Streptococcus cremoris)	143				1 out of 5
A0A2Z5Z4D8	A0A2Z5Z4D8_LACLC	unreviewed	Uncharacterized protein	LLCC_0648	Lactococcus lactis subsp. cremoris (Streptococcus cremoris)	59				1 out of 5
A0A0M2ZTQ4	A0A0M2ZTQ4_LACLC	unreviewed	Uncharacterized protein	VN96_0956	Lactococcus lactis subsp. cremoris (Streptococcus cremoris)	186				1 out of 5			integral component of membrane [GO:0016021]
A0A0M2ZTT3	A0A0M2ZTT3_LACLC	unreviewed	DUF6287 domain-containing protein	VN96_2255	Lactococcus lactis subsp. cremoris (Streptococcus cremoris)	201				1 out of 5
T0UI77	T0UI77_LACLC	unreviewed	Uncharacterized protein	LLT1_07700	Lactococcus lactis subsp. cremoris TIFN1	94				1 out of 5
T0VK05	T0VK05_LACLC	unreviewed	Uncharacterized protein	LLT3_05785	Lactococcus lactis subsp. cremoris TIFN3	365				1 out of 5		glycosyltransferase activity [GO:0016757]
A0A5M9Q4F4	A0A5M9Q4F4_LACLH	unreviewed	Uncharacterized protein	F4V48_04290	Lactococcus lactis subsp. hordniae	239				1 out of 5
G6FC34	G6FC34_LACLL	unreviewed	Uncharacterized protein	LLCRE1631_01077	Lactococcus lactis subsp. lactis CNCM I-1631	60				1 out of 5
G6FF71	G6FF71_LACLL	unreviewed	Uncharacterized protein	LLCRE1631_02189	Lactococcus lactis subsp. lactis CNCM I-1631	260				1 out of 5
A0A2Z3KHH1	A0A2Z3KHH1_LACLL	unreviewed	ArdcN domain-containing protein	LL14B4_13015	Lactococcus lactis subsp. lactis (Streptococcus lactis)	831				1 out of 5
A0A7V8N1X0	A0A7V8N1X0_9LACT	unreviewed	Uncharacterized protein	HZR21_08540	Lactococcus laudensis	136				1 out of 5
A0A1C3SXC6	A0A1C3SXC6_9LACT	unreviewed	Uncharacterized protein	LP2241_30528	Lactococcus piscium	153				1 out of 5			integral component of membrane [GO:0016021]
A0A139MIH1	A0A139MIH1_9LACT	unreviewed	Uncharacterized protein	LACDD01_00068	Lactococcus sp. DD01	141				1 out of 5
A0A514Z6E5	A0A514Z6E5_9LACT	unreviewed	Uncharacterized protein	FLP15_01945	Lactococcus sp. KACC 19320	444				1 out of 5	DNA replication [GO:0006260]	DNA binding [GO:0003677]; DNA topoisomerase activity [GO:0003916]	extrachromosomal circular DNA [GO:0005727]
A0A387BFJ1	A0A387BFJ1_9LACT	unreviewed	Uridylate kinase (UK) (EC 2.7.4.22) (Uridine monophosphate kinase) (UMP kinase) (UMPK)	pyrH D7I46_08010	Lactococcus allomyrinae	238	BINDING 54; /note="UMP; via amide nitrogen"; /evidence="ECO:0000256|HAMAP-Rule:MF_01220"; BINDING 55; /note="ATP; via amide nitrogen"; /evidence="ECO:0000256|HAMAP-Rule:MF_01220"; BINDING 59; /note="ATP"; /evidence="ECO:0000256|HAMAP-Rule:MF_01220"; BINDING 74; /note="UMP"; /evidence="ECO:0000256|HAMAP-Rule:MF_01220"; BINDING 163; /note="ATP"; /evidence="ECO:0000256|HAMAP-Rule:MF_01220"; BINDING …	ACTIVITY REGULATION: Allosterically activated by GTP. Inhibited by UTP. {ECO:0000256|HAMAP-Rule:MF_01220}.	PATHWAY: Pyrimidine metabolism; CTP biosynthesis via de novo pathway; UDP from UMP (UMPK route): step 1/1. {ECO:0000256|ARBA:ARBA00004791, ECO:0000256|HAMAP-Rule:MF_01220}.	3 out of 5	'de novo' CTP biosynthetic process [GO:0044210]	ATP binding [GO:0005524]; UMP kinase activity [GO:0033862]	cytoplasm [GO:0005737]
A0A0V8BGA2	A0A0V8BGA2_LACLL	unreviewed	UvrABC system protein B (Protein UvrB) (Excinuclease ABC subunit B)	uvrB LKF67_2372	Lactococcus lactis subsp. lactis (Streptococcus lactis)	692				3 out of 5	nucleotide-excision repair [GO:0006289]; SOS response [GO:0009432]	ATP binding [GO:0005524]; ATP hydrolysis activity [GO:0016887]; DNA binding [GO:0003677]; excinuclease ABC activity [GO:0009381]	cytoplasm [GO:0005737]; excinuclease repair complex [GO:0009380]
A0A5M9R6R8	A0A5M9R6R8_9LACT	unreviewed	VanZ family protein	F4V47_02740	Lactococcus garvieae subsp. garvieae	348				1 out of 5			integral component of membrane [GO:0016021]
A0A084A9D2	A0A084A9D2_LACLC	unreviewed	Xanthine phosphoribosyltransferase (XPRTase) (EC 2.4.2.22)	xpt U725_02026	Lactococcus lactis subsp. cremoris GE214	197	BINDING 20; /note="Xanthine; via amide nitrogen and carbonyl oxygen"; /evidence="ECO:0000256|HAMAP-Rule:MF_01184"; BINDING 27; /note="Xanthine"; /evidence="ECO:0000256|HAMAP-Rule:MF_01184"; BINDING 156; /note="Xanthine"; /evidence="ECO:0000256|HAMAP-Rule:MF_01184"		PATHWAY: Purine metabolism; XMP biosynthesis via salvage pathway; XMP from xanthine: step 1/1. {ECO:0000256|HAMAP-Rule:MF_01184}.	3 out of 5	purine ribonucleoside salvage [GO:0006166]; xanthine metabolic process [GO:0046110]; XMP salvage [GO:0032265]	xanthine phosphoribosyltransferase activity [GO:0000310]	cytoplasm [GO:0005737]
A0A514Z8I6	A0A514Z8I6_9LACT	unreviewed	YlxQ-related RNA-binding protein	FLP15_06670	Lactococcus sp. KACC 19320	101				1 out of 5		RNA binding [GO:0003723]; structural constituent of ribosome [GO:0003735]	cytosolic large ribosomal subunit [GO:0022625]
A0A173M5Z1	A0A173M5Z1_9LACT	unreviewed	Zinc-transporting ATPase	zosA NALG_1147	Lactococcus garvieae	597				1 out of 5		ATPase-coupled cation transmembrane transporter activity [GO:0019829]; ATP binding [GO:0005524]; metal ion binding [GO:0046872]	integral component of membrane [GO:0016021]; plasma membrane [GO:0005886]
